# Supplementary material for: Nucleotide signaling pathway convergence in a cAMP‐sensing bacterial c‐di‐GMP phosphodiesterase
Source: EMBO J. 2019 Jul 29;38(17):e100772. doi: 10.15252/embj.2018100772 (PMC6717892; doi:10.15252/embj.2018100772)
Supplement: Supplementary file 2 — Source Data for Expanded View [file EMBJ-38-e100772-s006.zip]

Archive with 1 entries (1 files):
- embj2018100772-sup-0007-SDataEV.xlsx
