# Supplementary material for: Nucleotide signaling pathway convergence in a cAMP‐sensing bacterial c‐di‐GMP phosphodiesterase
Source: EMBO J. 2019 Jul 29;38(17):e100772. doi: 10.15252/embj.2018100772 (PMC6717892; doi:10.15252/embj.2018100772)
Supplement: Supplementary file 2 — Source Data for Expanded View [file EMBJ-38-e100772-s006.zip › embj2018100772-sup-0007-SDataEV.xlsx]

## Sheet: Expanded 2
18zip+25zip (+ve)	18+25 (-ve)	18(0742)+25(1971)	18(1434)+25(1971)
5341.86	30.54	22.8729	19.2843
		358.15	15.05
2890.62	18.9
		854.2	89.62
3029.57	25.65
4752.78	26.21
3350.98	29.88
4055.46	29.01
4082.47	28.39

## Sheet: Expanded 3
HD100	∆1971
2.35167	1.3
2.365	1.38
2.40167	2.35
1.69833	2.22
3.24167	2.1
3.34667	2.08
