# Supplementary material for: Nucleotide signaling pathway convergence in a cAMP‐sensing bacterial c‐di‐GMP phosphodiesterase
Source: EMBO J. 2019 Jul 29;38(17):e100772. doi: 10.15252/embj.2018100772 (PMC6717892; doi:10.15252/embj.2018100772)
Supplement: Supplementary file 4 — Source Data for Figure 2 [file EMBJ-38-e100772-s002.xlsx]

## Sheet: 2a
Wild-Type	bd1971::kan
8.66	18.4
15.96	21.38
11	21.75

## Sheet: 2b
HD100	∆1971	1971DD	1971R
1	1.17122	1.0232	1.04282
1	1.33451	1.8983	2.66887
1	1.72527
1	2.69034
1	1.95606	1.91328	1.25437
1	1.79651	2.67218	1.48776
