# Supplementary material for: Nucleotide signaling pathway convergence in a cAMP‐sensing bacterial c‐di‐GMP phosphodiesterase
Source: EMBO J. 2019 Jul 29;38(17):e100772. doi: 10.15252/embj.2018100772 (PMC6717892; doi:10.15252/embj.2018100772)
Supplement: Supplementary file 5 — Source Data for Figure 5 [file EMBJ-38-e100772-s003.xlsx]

## Sheet: Fig 5a
						Replicate
						1	2	3	Average	Standard deviation
		Optical densities at 405 nm			cAMP + Mg2+	1.70381	1.63838	1.59877	1.64698	0.0530471
					cAMP + Ca2+	0.00101868	0.0214154	0.00111145	0.00784851	0.0117494
					cGMP+ Mg2+	2.03588	2.07236	2.21496	2.10773	0.0946391
					cGMP+ Ca2+	0.00297625	0.000148868	0.00131854	0.00148122	0.00142069
					no nucleotide + Mg2+	0.00172898	-0.000101746	0.0031379	0.00158838	0.00162439
					no nucleotide + Ca2+	0.0118696	0.000374855	-0.00123425	0.00367007	0.00714644
						Replicate
						1	2	3	Average	Standard deviation
		Concentration of PNP calculated from extinction coefficient of 18,000			cAMP + Mg2+	94.656	91.0209	88.8203	91.4991	2.94706
					cAMP + Ca2+	0.0565936	1.18974	0.0617474	0.436028	0.652742
					cGMP+ Mg2+	113.104	115.131	123.054	117.096	5.25773
					cGMP+ Ca2+	0.165347	0.00827042	0.0732522	0.0822899	0.0789274
					no nucleotide + Mg2+	0.0960542	-0.00565258	0.174328	0.0882431	0.090244
					no nucleotide + Ca2+	0.659423	0.0208253	-0.0685694	0.203893	0.397025
						Replicate
						1	2	3	Average	Standard deviation
		Activity			cAMP + Mg2+	2.10347	2.02269	1.97378	2.03331	0.0654903
					cAMP + Ca2+	0.00125763	0.0264388	0.00137216	0.00968952	0.0145054
					cGMP+ Mg2+	2.51343	2.55847	2.73452	2.60214	0.116838
					cGMP+ Ca2+	0.00367438	0.000183787	0.00162783	0.00182866	0.00175394
					no nucleotide + Mg2+	0.00213454	-0.000125613	0.00387395	0.00196096	0.00200542
					no nucleotide + Ca2+	0.0146538	0.000462783	-0.00152376	0.00453096	0.00882277

## Sheet: 5b
Time (min)	cGMP	None	cAMP
0.0015	-0.0020883	-0.0026198	-0.0023812
0.003167	-0.0020723	-0.0026631	-0.0024465
0.004833	-0.0021199	-0.0026803	-0.0024192
0.0065	-0.0021825	-0.0026454	-0.0024456
0.008167	-0.002156	-0.0026769	-0.0024612
0.009833	-0.0021633	-0.0026508	-0.0024632
0.0115	-0.0020894	-0.0026974	-0.0024153
0.013167	-0.0021265	-0.0026634	-0.0024117
0.014833	-0.0021788	-0.0026831	-0.0024058
0.0165	-0.0021741	-0.0026499	-0.0024208
0.018167	-0.0021554	-0.0026565	-0.002335
0.019833	-0.0021265	-0.002617	-0.0023812
0.0215	-0.0021922	-0.0026509	-0.0024153
0.023167	-0.002157	-0.0026294	-0.0024543
0.024833	-0.002183	-0.0026299	-0.0024141
0.0265	-0.0022202	-0.0026446	-0.0024332
0.028167	-0.0022778	-0.0026578	-0.002386
0.029833	-0.0021617	-0.0026889	-0.0024602
0.0315	-0.0021382	-0.0026427	-0.0023693
0.033167	-0.0021513	-0.0025864	-0.002367
0.034833	-0.0022181	-0.0026093	-0.0024245
0.0365	-0.0022264	-0.0026436	-0.002401
0.038167	-0.0021729	-0.0026924	-0.0024755
0.039833	-0.0021576	-0.0026876	-0.0024338
0.0415	-0.0021497	-0.0027417	-0.0023867
0.043167	-0.0021331	-0.0026815	-0.0024225
0.044833	-0.0021568	-0.0026362	-0.0024668
0.0465	-0.0022113	-0.0026403	-0.0024881
0.048167	-0.002214	-0.0026722	-0.0024245
0.049833	-0.002217	-0.002741	-0.0024315
0.0515	-0.0022087	-0.002679	-0.0024731
0.053167	-0.0021782	-0.0027598	-0.0024273
0.054833	-0.0022153	-0.002784	-0.002407
0.0565	-0.0022451	-0.0026991	-0.002362
0.058167	-0.0021975	-0.0026877	-0.0023839
0.059833	-0.0021789	-0.0027036	-0.0024564
0.0615	-0.0021844	-0.00265	-0.0024669
0.063167	-0.0022352	-0.0026896	-0.0024113
0.064833	-0.0022016	-0.0026812	-0.0024548
0.0665	-0.0021737	-0.0026469	-0.0024572
0.068167	-0.0021794	-0.0027119	-0.0024706
0.069833	-0.0021844	-0.0027035	-0.0024414
0.0715	-0.0021762	-0.0027072	-0.0024465
0.073167	-0.0022055	-0.0027311	-0.0024305
0.074833	-0.0021804	-0.0027143	-0.0024279
0.0765	-0.0022079	-0.0027341	-0.0025054
0.078167	-0.0022104	-0.0026554	-0.0024296
0.079833	-0.002218	-0.0027111	-0.0024546
0.0815	-0.0021599	-0.0027822	-0.0024239
0.083167	-0.0022107	-0.0027768	-0.0024556
0.084833	-0.0021844	-0.0027244	-0.0024611
0.0865	-0.0021859	-0.0027194	-0.0024539
0.088167	-0.0022044	-0.002677	-0.0025086
0.089833	-0.0022036	-0.00278	-0.0025059
0.0915	-0.0021671	-0.0027553	-0.0025139
0.093167	-0.0021934	-0.0026763	-0.0024605
0.094833	-0.0022544	-0.0026088	-0.0025038
0.0965	-0.0022753	-0.0026635	-0.0024405
0.098167	-0.0022528	-0.002706	-0.0024443
0.099833	-0.0022413	-0.0027497	-0.0024657
0.1015	-0.0022302	-0.0027058	-0.0024324
0.103167	-0.0022745	-0.0026795	-0.0024641
0.104833	-0.0022082	-0.0026899	-0.0024442
0.1065	-0.0021925	-0.0027415	-0.0024315
0.108167	-0.0021396	-0.0027379	-0.0024515
0.109833	-0.0021067	-0.0027376	-0.0025087
0.1115	-0.0021962	-0.0026983	-0.0024715
0.113167	-0.0022233	-0.0026994	-0.0024384
0.114833	-0.0022286	-0.0027117	-0.0024107
0.1165	-0.0021999	-0.0027005	-0.0024925
0.118167	-0.0021891	-0.0027106	-0.0023929
0.119833	-0.0022437	-0.0026984	-0.0024017
0.1215	-0.0022424	-0.0026878	-0.0024306
0.123167	-0.0022459	-0.0027357	-0.0024529
0.124833	-0.0022577	-0.0027339	-0.0024423
0.1265	-0.0022147	-0.0027474	-0.0023748
0.128167	-0.0021638	-0.0027872	-0.0023735
0.129833	-0.0021296	-0.00276	-0.0023982
0.1315	-0.0021455	-0.0027325	-0.0023543
0.133167	-0.0022146	-0.0027835	-0.0024138
0.134833	-0.002154	-0.0027296	-0.0024926
0.1365	-0.0022355	-0.0027408	-0.0024884
0.138167	-0.0022529	-0.0027464	-0.0024779
0.139833	-0.0022739	-0.0027825	-0.002499
0.1415	-0.0022976	-0.0027678	-0.002496
0.143167	-0.0023316	-0.0027508	-0.002456
0.144833	-0.0022955	-0.0026973	-0.0023888
0.1465	-0.0022672	-0.0027114	-0.002463
0.148167	-0.0022778	-0.0027893	-0.0024437
0.149833	-0.0022936	-0.0027544	-0.0024871
0.1515	-0.0023398	-0.0027698	-0.0025218
0.153167	-0.0022708	-0.0027757	-0.0026049
0.154833	-0.0022263	-0.002766	-0.0025283
0.1565	-0.0022422	-0.002783	-0.0024713
0.158167	-0.0022729	-0.0027884	-0.0025317
0.159833	-0.0022814	-0.0027997	-0.0024884
0.1615	-0.0022799	-0.0028111	-0.0024761
0.163167	-0.00229	-0.0027477	-0.0025235
0.164833	-0.0022626	-0.0027778	-0.0024554
0.1665	-0.002284	-0.002719	-0.0024918
0.168167	-0.0023208	-0.0027233	-0.0025348
0.169833	-0.0022802	-0.0028258	-0.0025415
0.1715	-0.0022592	-0.0028115	-0.0025116
0.173167	-0.0022971	-0.0028202	-0.002436
0.174833	-0.0023423	-0.0028037	-0.0024946
0.1765	-0.0022975	-0.002772	-0.0024522
0.178167	-0.0022881	-0.0027326	-0.0024963
0.179833	-0.0023272	-0.0027358	-0.0024795
0.1815	-0.0022945	-0.0027875	-0.0024749
0.183167	-0.0022977	-0.0028066	-0.002467
0.184833	-0.0023006	-0.002794	-0.0024872
0.1865	-0.0023008	-0.0027632	-0.0025199
0.188167	-0.0023086	-0.0027636	-0.0024831
0.189833	-0.0022773	-0.0027997	-0.0025683
0.1915	-0.0022485	-0.0028234	-0.0024988
0.193167	-0.0022305	-0.0027954	-0.0024854
0.194833	-0.0022621	-0.0027908	-0.0025038
0.1965	-0.0022856	-0.0028388	-0.0024423
0.198167	-0.0023339	-0.0027883	-0.0024671
0.199833	-0.0023206	-0.0028583	-0.0025582
0.2015	-0.0023406	-0.0028632	-0.0025302
0.203167	-0.0023304	-0.002782	-0.0025124
0.204833	-0.0023257	-0.0028442	-0.0025246
0.2065	-0.0023777	-0.0028015	-0.0024989
0.208167	-0.0022972	-0.0028168	-0.0025808
0.209833	-0.0023383	-0.0027729	-0.0025747
0.2115	-0.0023094	-0.0028243	-0.0025353
0.213167	-0.002304	-0.0027748	-0.0025529
0.214833	-0.0022799	-0.0027802	-0.0026052
0.2165	-0.0022824	-0.0027981	-0.0025737
0.218167	-0.0023171	-0.0028818	-0.0025185
0.219833	-0.0023068	-0.0028847	-0.0024902
0.2215	-0.0023162	-0.0028714	-0.002484
0.223167	-0.0023203	-0.002842	-0.0024591
0.224833	-0.0022938	-0.0028697	-0.0024486
0.2265	-0.0022971	-0.0028117	-0.0024329
0.228167	-0.0023269	-0.0028753	-0.002529
0.229833	-0.0023272	-0.0028183	-0.0025306
0.2315	-0.0022951	-0.0027647	-0.0025542
0.233167	-0.0023125	-0.0028193	-0.0025819
0.234833	-0.0023063	-0.0027796	-0.002616
0.2365	-0.0022984	-0.0027673	-0.0026026
0.238167	-0.0022789	-0.0027956	-0.0025521
0.239833	-0.0022603	-0.002933	-0.0025534
0.2415	-0.0022851	-0.0029242	-0.0025766
0.243167	-0.0022678	-0.00293	-0.0025354
0.244833	-0.0022404	-0.0029468	-0.0025045
0.2465	-0.0022698	-0.0029249	-0.0024601
0.248167	-0.0023118	-0.0029172	-0.0024745
0.249833	-0.0023294	-0.0028715	-0.0025409
0.2515	-0.0022982	-0.0029328	-0.0025692
0.253167	-0.0023267	-0.002906	-0.0026429
0.254833	-0.0023398	-0.002892	-0.0026298
0.2565	-0.0022995	-0.0028791	-0.0026737
0.258167	-0.0023387	-0.0028425	-0.0026383
0.259833	-0.0023502	-0.0028654	-0.0025851
0.2615	-0.0023027	-0.0028754	-0.0026118
0.263167	-0.0022801	-0.0028577	-0.0025683
0.264833	-0.002337	-0.0028195	-0.0025369
0.2665	-0.0023906	-0.0028268	-0.0025638
0.268167	-0.0023815	-0.0028694	-0.002562
0.269833	-0.002354	-0.0029305	-0.0025918
0.2715	-0.0023289	-0.0029335	-0.0025745
0.273167	-0.002395	-0.0029212	-0.0026054
0.274833	-0.0023791	-0.0028595	-0.0025768
0.2765	-0.00237	-0.0028667	-0.0025812
0.278167	-0.0024164	-0.0028359	-0.0026322
0.279833	-0.0024356	-0.0028557	-0.00262
0.2815	-0.0023244	-0.0028971	-0.0026509
0.283167	-0.0022911	-0.0028474	-0.0026295
0.284833	-0.0022938	-0.0028908	-0.0026092
0.2865	-0.0023335	-0.0029263	-0.0026521
0.288167	-0.0023314	-0.0029334	-0.002595
0.289833	-0.0023102	-0.0029108	-0.0025931
0.2915	-0.0023042	-0.0028805	-0.002584
0.293167	-0.0024161	-0.0029118	-0.0025911
0.294833	-0.0023967	-0.0029353	-0.0026136
0.2965	-0.0023932	-0.0029781	-0.0026393
0.298167	-0.0024138	-0.002961	-0.0025897
0.299833	-0.0023944	-0.0028973	-0.0025745
0.3015	-0.0023268	-0.0029188	-0.0026067
0.303167	-0.0023552	-0.0029292	-0.0026705
0.304833	-0.0023384	-0.0028929	-0.002673
0.3065	-0.0023633	-0.0029153	-0.0026749
0.308167	-0.0023114	-0.0028686	-0.0026662
0.309833	-0.0022801	-0.0029421	-0.0026805
0.3115	-0.0023188	-0.0029312	-0.0026521
0.313167	-0.0023249	-0.0029199	-0.0026231
0.314833	-0.0023534	-0.0029115	-0.0026118
0.3165	-0.0022993	-0.0029295	-0.0026406
0.318167	-0.0023111	-0.0028977	-0.0026573
0.319833	-0.0023557	-0.0028611	-0.0026157
0.3215	-0.0023734	-0.0028529	-0.0025595
0.323167	-0.002345	-0.0028846	-0.0025102
0.324833	-0.0023853	-0.0029289	-0.0025626
0.3265	-0.0024037	-0.0029395	-0.002614
0.328167	-0.0023707	-0.002895	-0.0025869
0.329833	-0.0024435	-0.0029658	-0.0025335
0.3315	-0.0024107	-0.0029704	-0.0025535
0.333167	-0.0024474	-0.0029135	-0.0025585
0.334833	-0.0023989	-0.0029136	-0.0026231
0.3365	-0.0023304	-0.0029876	-0.0025993
0.338167	-0.0023929	-0.0029672	-0.0026156
0.339833	-0.0024131	-0.0029758	-0.0025947
0.3415	-0.0023969	-0.002955	-0.0026071
0.343167	-0.0023701	-0.0029671	-0.0026162
0.344833	-0.00239	-0.0030027	-0.0026396
0.3465	-0.002378	-0.0029759	-0.0026406
0.348167	-0.0023539	-0.0030067	-0.002647
0.349833	-0.0024046	-0.0029535	-0.0026018
0.3515	-0.0024204	-0.0029468	-0.0026192
0.353167	-0.002332	-0.0029359	-0.0026149
0.354833	-0.0023885	-0.003015	-0.0026381
0.3565	-0.0024038	-0.0030176	-0.0026144
0.358167	-0.0024638	-0.0029864	-0.0026783
0.359833	-0.0024207	-0.0029851	-0.0027181
0.3615	-0.0024378	-0.0029984	-0.0026843
0.363167	-0.0024145	-0.0029947	-0.0027262
0.364833	-0.002473	-0.0029987	-0.0026568
0.3665	-0.002429	-0.0030266	-0.0026663
0.368167	-0.0024584	-0.0030475	-0.0026655
0.369833	-0.0024417	-0.0030134	-0.0026765
0.3715	-0.0024719	-0.0030141	-0.0026239
0.373167	-0.0023842	-0.002953	-0.0025968
0.374833	-0.0023549	-0.0029769	-0.0026554
0.3765	-0.0024636	-0.0030402	-0.0026544
0.378167	-0.0024559	-0.0030041	-0.0026455
0.379833	-0.002487	-0.0030008	-0.0026374
0.3815	-0.0024692	-0.0029823	-0.0026668
0.383167	-0.0025031	-0.0029875	-0.0025948
0.384833	-0.0024636	-0.0030509	-0.0026307
0.3865	-0.0024722	-0.0030209	-0.0026706
0.388167	-0.0025321	-0.0029813	-0.0026389
0.389833	-0.0024807	-0.0029764	-0.00269
0.3915	-0.0024815	-0.0029249	-0.0026259
0.393167	-0.0024419	-0.0029828	-0.0026299
0.394833	-0.0024959	-0.0029639	-0.0026984
0.3965	-0.0025092	-0.0029961	-0.0027314
0.398167	-0.0024626	-0.0030953	-0.0026864
0.399833	-0.002458	-0.0031071	-0.0027193
0.4015	-0.0025016	-0.003058	-0.0027265
0.403167	-0.0025463	-0.0030893	-0.0026966
0.404833	-0.0025308	-0.0030735	-0.0026762
0.4065	-0.0024584	-0.0030173	-0.0027154
0.408167	-0.0024478	-0.0030091	-0.0027017
0.409833	-0.0024609	-0.0029903	-0.00272
0.4115	-0.0024299	-0.0030409	-0.0026878
0.413167	-0.0024758	-0.0030468	-0.0026941
0.414833	-0.0024517	-0.0030045	-0.0026903
0.4165	-0.0024537	-0.0029285	-0.0027223
0.418167	-0.0024329	-0.0029893	-0.0026802
0.419833	-0.0023654	-0.0029549	-0.0026416
0.4215	-0.0024145	-0.003029	-0.0026337
0.423167	-0.002389	-0.0030252	-0.0026411
0.424833	-0.0024649	-0.003041	-0.00266
0.4265	-0.0025187	-0.0030136	-0.0027131
0.428167	-0.0024522	-0.0029767	-0.0026516
0.429833	-0.0024996	-0.0029716	-0.0026807
0.4315	-0.00243	-0.003001	-0.0026786
0.433167	-0.002391	-0.0029734	-0.0027295
0.434833	-0.0024349	-0.0030539	-0.0026934
0.4365	-0.0024587	-0.0030338	-0.0026694
0.438167	-0.002497	-0.0030382	-0.0026889
0.439833	-0.0024679	-0.002987	-0.0027115
0.4415	-0.0024561	-0.0029788	-0.0026357
0.443167	-0.0025086	-0.0029674	-0.0026807
0.444833	-0.0024433	-0.0029968	-0.0026773
0.4465	-0.0024835	-0.0030103	-0.0026779
0.448167	-0.0024946	-0.0029946	-0.0027456
0.449833	-0.002483	-0.0030706	-0.002735
0.4515	-0.0024439	-0.0030684	-0.0027324
0.453167	-0.0024608	-0.0030586	-0.0027735
0.454833	-0.0025199	-0.0031246	-0.0027669
0.4565	-0.0024971	-0.0030749	-0.0027124
0.458167	-0.0024997	-0.0031	-0.0026955
0.459833	-0.0025032	-0.0030449	-0.0027003
0.4615	-0.0025369	-0.0030426	-0.002697
0.463167	-0.0025398	-0.0030383	-0.0027363
0.464833	-0.0024992	-0.0030489	-0.0027105
0.4665	-0.0024878	-0.0031221	-0.0026899
0.468167	-0.0025271	-0.0030925	-0.0027365
0.469833	-0.002472	-0.0030783	-0.0027632
0.4715	-0.0024724	-0.0030488	-0.002748
0.473167	-0.0024494	-0.0030556	-0.0027154
0.474833	-0.0024906	-0.0030865	-0.0027544
0.4765	-0.0025223	-0.0031196	-0.0028038
0.478167	-0.002485	-0.0031403	-0.0027999
0.479833	-0.0024976	-0.0030842	-0.00278
0.4815	-0.0024699	-0.0030843	-0.0027822
0.483167	-0.0025171	-0.0030839	-0.0027797
0.484833	-0.0024707	-0.0030945	-0.002735
0.4865	-0.0024604	-0.0030179	-0.0027295
0.488167	-0.0025219	-0.0030902	-0.0027733
0.489833	-0.0024756	-0.0031138	-0.0027581
0.4915	-0.0025551	-0.0030825	-0.0027383
0.493167	-0.0025026	-0.0030666	-0.0027052
0.494833	-0.0024992	-0.0030902	-0.0027365
0.4965	-0.002492	-0.0030767	-0.002752
0.498167	-0.0025347	-0.0030463	-0.0026652
0.499833	-0.0025214	-0.0030468	-0.0026671
0.5015	-0.0025209	-0.0031018	-0.0027201
0.503167	-0.0025069	-0.0031031	-0.002705
0.504833	-0.0025006	-0.0031336	-0.002709
0.5065	-0.0024863	-0.0031111	-0.0026776
0.508167	-0.0024752	-0.0030864	-0.0027972
0.509833	-0.0025059	-0.003029	-0.0028055
0.5115	-0.0024702	-0.0031138	-0.002811
0.513167	-0.0025136	-0.0031457	-0.0028117
0.514833	-0.0025248	-0.0031767	-0.002795
0.5165	-0.0025129	-0.0031787	-0.0028143
0.518167	-0.0025456	-0.0031752	-0.0027518
0.519833	-0.0024835	-0.0031345	-0.0027585
0.5215	-0.0024886	-0.0031167	-0.002724
0.523167	-0.0024446	-0.0031521	-0.0027616
0.524833	-0.0024805	-0.0031949	-0.0027677
0.5265	-0.0025208	-0.0031748	-0.0027229
0.528167	-0.0025435	-0.0031567	-0.0027725
0.529833	-0.0025033	-0.0031528	-0.0027405
0.5315	-0.0024253	-0.0031791	-0.0027552
0.533167	-0.0024645	-0.0031695	-0.0027165
0.534833	-0.0024742	-0.0031764	-0.0027488
0.5365	-0.002523	-0.0031274	-0.002783
0.538167	-0.0025532	-0.003126	-0.0027576
0.539833	-0.0025437	-0.0031679	-0.002845
0.5415	-0.0025332	-0.0031263	-0.0028283
0.543167	-0.0025856	-0.0031302	-0.0027998
0.544833	-0.0025199	-0.003174	-0.0027553
0.5465	-0.0025307	-0.0031626	-0.002781
0.548167	-0.0025197	-0.0031283	-0.0027839
0.549833	-0.0025775	-0.0031172	-0.0028005
0.5515	-0.0025336	-0.0030813	-0.0027741
0.553167	-0.0024991	-0.00318	-0.0027636
0.554833	-0.0024884	-0.0031744	-0.0028249
0.5565	-0.0024571	-0.0031804	-0.0027963
0.558167	-0.0024771	-0.0031017	-0.0028096
0.559833	-0.0025051	-0.0031263	-0.0027951
0.5615	-0.0024575	-0.003138	-0.002778
0.563167	-0.0024738	-0.0031518	-0.0028264
0.564833	-0.0025008	-0.0031269	-0.0028205
0.5665	-0.002531	-0.0031741	-0.002804
0.568167	-0.0024923	-0.0031624	-0.0027519
0.569833	-0.0025286	-0.0031661	-0.0027641
0.5715	-0.0025337	-0.0032053	-0.0027858
0.573167	-0.0024971	-0.003219	-0.0028015
0.574833	-0.0024895	-0.0031609	-0.0028101
0.5765	-0.0025087	-0.0031149	-0.0027956
0.578167	-0.0024958	-0.0031343	-0.0027841
0.579833	-0.0025654	-0.0031287	-0.0028233
0.5815	-0.0025403	-0.0031654	-0.0028448
0.583167	-0.0026024	-0.0031842	-0.00281
0.584833	-0.0025633	-0.0032143	-0.0028151
0.5865	-0.0025416	-0.0031921	-0.0028479
0.588167	-0.002588	-0.0032028	-0.0027929
0.589833	-0.0025547	-0.003176	-0.0028308
0.5915	-0.0025959	-0.0031548	-0.0028104
0.593167	-0.0026374	-0.0032273	-0.0028669
0.594833	-0.0026066	-0.0031226	-0.0028382
0.5965	-0.0026297	-0.0031486	-0.0027952
0.598167	-0.0026172	-0.0031925	-0.0028348
0.599833	-0.0026065	-0.0031486	-0.0027627
0.6015	-0.0025938	-0.0031367	-0.002768
0.603167	-0.0025536	-0.0032043	-0.0027657
0.604833	-0.0025884	-0.0032071	-0.002834
0.6065	-0.0025684	-0.0031691	-0.0028593
0.608167	-0.0025698	-0.0031191	-0.0028221
0.609833	-0.002542	-0.0031072	-0.0028794
0.6115	-0.002601	-0.0031928	-0.0027987
0.613167	-0.0026048	-0.0032502	-0.0027852
0.614833	-0.0026048	-0.0032486	-0.0028145
0.6165	-0.0025858	-0.0032235	-0.0028102
0.618167	-0.0025134	-0.003127	-0.0028146
0.619833	-0.0025136	-0.0031678	-0.0028767
0.6215	-0.0025385	-0.0031496	-0.0028376
0.623167	-0.0025545	-0.0031118	-0.0028342
0.624833	-0.0025455	-0.0031833	-0.0028794
0.6265	-0.0024897	-0.0031612	-0.0028364
0.628167	-0.0025765	-0.0031896	-0.0028663
0.629833	-0.0025682	-0.0032222	-0.0028466
0.6315	-0.0025509	-0.0032298	-0.0028434
0.633167	-0.0026404	-0.0031818	-0.0028735
0.634833	-0.0026658	-0.0032091	-0.0028401
0.6365	-0.0025824	-0.0032314	-0.0027772
0.638167	-0.0025624	-0.0032908	-0.0027934
0.639833	-0.0026004	-0.0033033	-0.0028118
0.6415	-0.0026536	-0.0032921	-0.0027733
0.643167	-0.0026094	-0.0032335	-0.0027871
0.644833	-0.0025935	-0.0032246	-0.0027675
0.6465	-0.00262	-0.003174	-0.002794
0.648167	-0.0025708	-0.0032198	-0.0027837
0.649833	-0.0026275	-0.0031695	-0.0028195
0.6515	-0.0025852	-0.0032221	-0.002785
0.653167	-0.0026084	-0.0032052	-0.0027541
0.654833	-0.002654	-0.0032194	-0.0027763
0.6565	-0.002595	-0.0032633	-0.0028419
0.658167	-0.0025924	-0.0032861	-0.0028384
0.659833	-0.002592	-0.0032267	-0.0028408
0.6615	-0.0026357	-0.0032466	-0.0028579
0.663167	-0.0026448	-0.0032524	-0.0028326
0.664833	-0.0026163	-0.0032958	-0.0028618
0.6665	-0.0026091	-0.0032879	-0.002866
0.668167	-0.002588	-0.0032445	-0.0028636
0.669833	-0.0026876	-0.0032055	-0.0028983
0.6715	-0.0026234	-0.0032428	-0.0028929
0.673167	-0.002661	-0.0032127	-0.0028632
0.674833	-0.0026043	-0.0032577	-0.0028803
0.6765	-0.0026297	-0.0032105	-0.0029015
0.678167	-0.0025808	-0.0032067	-0.0028955
0.679833	-0.0026256	-0.0032051	-0.0028736
0.6815	-0.0026221	-0.0032532	-0.0028558
0.683167	-0.0026472	-0.0032569	-0.0028411
0.684833	-0.0026474	-0.0032646	-0.0028159
0.6865	-0.0026695	-0.0032376	-0.0028642
0.688167	-0.0027502	-0.0033003	-0.0028881
0.689833	-0.0026897	-0.0033242	-0.0028854
0.6915	-0.0026696	-0.0032413	-0.002934
0.693167	-0.0026533	-0.003255	-0.0028597
0.694833	-0.0026908	-0.0032579	-0.0028535
0.6965	-0.0025906	-0.0032404	-0.002816
0.698167	-0.0026302	-0.0032269	-0.0028281
0.699833	-0.0026795	-0.0032456	-0.0028295
0.7015	-0.0026772	-0.0033189	-0.0028512
0.703167	-0.0027013	-0.0032314	-0.0028588
0.704833	-0.0027075	-0.0032555	-0.0028507
0.7065	-0.0026928	-0.003341	-0.0028471
0.708167	-0.0026746	-0.0033176	-0.0028916
0.709833	-0.0026805	-0.0032446	-0.0028538
0.7115	-0.0026585	-0.0033083	-0.0028275
0.713167	-0.0026212	-0.0033068	-0.0028104
0.714833	-0.0026537	-0.0032658	-0.0028551
0.7165	-0.0026749	-0.0032432	-0.0028877
0.718167	-0.0026694	-0.0032939	-0.0029416
0.719833	-0.0026699	-0.0033298	-0.0029166
0.7215	-0.0026468	-0.003288	-0.0028672
0.723167	-0.0026852	-0.0032466	-0.0028893
0.724833	-0.0026794	-0.0032855	-0.0028761
0.7265	-0.0026766	-0.0032673	-0.0029017
0.728167	-0.0026204	-0.0033358	-0.0029204
0.729833	-0.002624	-0.003256	-0.0028151
0.7315	-0.0026716	-0.0033018	-0.002852
0.733167	-0.0026482	-0.0033066	-0.0028507
0.734833	-0.0027273	-0.003338	-0.0028687
0.7365	-0.0027141	-0.0033343	-0.0028657
0.738167	-0.0026693	-0.0032851	-0.0028569
0.739833	-0.0026424	-0.0032535	-0.0028309
0.7415	-0.0027113	-0.0032695	-0.0027944
0.743167	-0.0026528	-0.0032967	-0.0028653
0.744833	-0.0026815	-0.0033163	-0.0029391
0.7465	-0.0027506	-0.0033478	-0.0029294
0.748167	-0.0027496	-0.0032864	-0.0029011
0.749833	-0.0027692	-0.0032736	-0.0028761
0.7515	-0.002771	-0.0032745	-0.0028564
0.753167	-0.0026461	-0.0032822	-0.0028848
0.754833	-0.0026874	-0.003293	-0.0029238
0.7565	-0.0027596	-0.0033344	-0.002877
0.758167	-0.0027362	-0.0032503	-0.0029066
0.759833	-0.0026668	-0.003302	-0.0028894
0.7615	-0.0027115	-0.0032642	-0.0029539
0.763167	-0.0026934	-0.0032643	-0.0028739
0.764833	-0.0027267	-0.0032613	-0.0029607
0.7665	-0.0027074	-0.003326	-0.0029452
0.768167	-0.0026728	-0.003322	-0.0029126
0.769833	-0.0026631	-0.0032985	-0.0029147
0.7715	-0.0026929	-0.0033312	-0.0028454
0.773167	-0.0027487	-0.0033555	-0.0029549
0.774833	-0.0027839	-0.0033381	-0.0029614
0.7765	-0.0027536	-0.0032857	-0.0029415
0.778167	-0.0027158	-0.0033613	-0.0029221
0.779833	-0.0026815	-0.0033913	-0.0029582
0.7815	-0.0027155	-0.0033423	-0.002932
0.783167	-0.002716	-0.0033281	-0.0029268
0.784833	-0.0026643	-0.0033875	-0.0029672
0.7865	-0.0026828	-0.0033839	-0.0029379
0.788167	-0.0026704	-0.003377	-0.0029044
0.789833	-0.0026865	-0.0033302	-0.0029054
0.7915	-0.002713	-0.0033597	-0.0029389
0.793167	-0.0026776	-0.0034308	-0.0029028
0.794833	-0.0027253	-0.0033711	-0.0029168
0.7965	-0.0026949	-0.0033551	-0.002939
0.798167	-0.002768	-0.003386	-0.0029793
0.799833	-0.0027187	-0.0034021	-0.0029375
0.8015	-0.0027539	-0.0033461	-0.002953
0.803167	-0.0027229	-0.003322	-0.0029511
0.804833	-0.0027014	-0.0033293	-0.0029378
0.8065	-0.0027283	-0.0032826	-0.0029213
0.808167	-0.0027133	-0.0033454	-0.0028455
0.809833	-0.0026588	-0.003342	-0.0028575
0.8115	-0.0026763	-0.0034032	-0.0028878
0.813167	-0.0026666	-0.0034025	-0.0028852
0.814833	-0.0027038	-0.0033479	-0.0029189
0.8165	-0.002662	-0.0034123	-0.0029075
0.818167	-0.002671	-0.0033474	-0.00295
0.819833	-0.0026934	-0.0033397	-0.0029543
0.8215	-0.002753	-0.0033751	-0.0030018
0.823167	-0.0027753	-0.0033758	-0.0029978
0.824833	-0.002747	-0.0034054	-0.002956
0.8265	-0.0027015	-0.003397	-0.0029537
0.828167	-0.002655	-0.0033577	-0.0029547
0.829833	-0.0026962	-0.0033677	-0.0029281
0.8315	-0.0027365	-0.003392	-0.002942
0.833167	-0.0027694	-0.0033641	-0.0028991
0.834833	-0.0027895	-0.0034192	-0.0029104
0.8365	-0.0027997	-0.0034517	-0.0029623
0.838167	-0.0027097	-0.0033831	-0.0029904
0.839833	-0.00272	-0.0034576	-0.0029891
0.8415	-0.002672	-0.0034843	-0.0030206
0.843167	-0.0027493	-0.0034201	-0.0030137
0.844833	-0.0027495	-0.003408	-0.0031158
0.8465	-0.0027724	-0.003356	-0.0030784
0.848167	-0.0027301	-0.0033932	-0.0030228
0.849833	-0.0027205	-0.0033917	-0.0029897
0.8515	-0.0027174	-0.0033848	-0.0029432
0.853167	-0.0027179	-0.0034203	-0.002926
0.854833	-0.0027482	-0.0034793	-0.0029099
0.8565	-0.0026953	-0.0034497	-0.0029046
0.858167	-0.0026776	-0.0034597	-0.0029348
0.859833	-0.0026573	-0.0034283	-0.0029427
0.8615	-0.002738	-0.0033844	-0.0029354
0.863167	-0.0027317	-0.0033455	-0.0028855
0.864833	-0.0027733	-0.0033604	-0.0028765
0.8665	-0.0027155	-0.0034257	-0.0028692
0.868167	-0.0027086	-0.003443	-0.002968
0.869833	-0.0027301	-0.0035099	-0.0030005
0.8715	-0.0027506	-0.0034971	-0.00306
0.873167	-0.0027946	-0.00349	-0.0030342
0.874833	-0.0027933	-0.0034937	-0.0029882
0.8765	-0.0027692	-0.0034851	-0.0029538
0.878167	-0.0027781	-0.0034106	-0.0029578
0.879833	-0.0027826	-0.0034325	-0.0030239
0.8815	-0.0027646	-0.003436	-0.0029596
0.883167	-0.0027237	-0.0034514	-0.0029681
0.884833	-0.0027198	-0.003494	-0.0029769
0.8865	-0.0027383	-0.0034096	-0.0029493
0.888167	-0.0027073	-0.0034051	-0.0029808
0.889833	-0.0027494	-0.0034403	-0.003013
0.8915	-0.0027241	-0.0034243	-0.0029206
0.893167	-0.0027293	-0.0034669	-0.0030006
0.894833	-0.0027344	-0.0034539	-0.0030011
0.8965	-0.0027873	-0.0034263	-0.0030078
0.898167	-0.0027797	-0.0034176	-0.0029827
0.899833	-0.0027873	-0.0033462	-0.0029903
0.9015	-0.0027778	-0.0034026	-0.0029846
0.903167	-0.0027573	-0.0033951	-0.0029855
0.904833	-0.0027179	-0.0034252	-0.003024
0.9065	-0.002767	-0.0034849	-0.0030667
0.908167	-0.0027256	-0.0035139	-0.0030777
0.909833	-0.0027225	-0.0034545	-0.0030177
0.9115	-0.0026701	-0.0034899	-0.0029634
0.913167	-0.0027109	-0.0035447	-0.0029334
0.914833	-0.0027526	-0.0034827	-0.0029745
0.9165	-0.0027644	-0.0034235	-0.0030085
0.918167	-0.0027574	-0.0034466	-0.0030323
0.919833	-0.0027366	-0.0034796	-0.0030401
0.9215	-0.0027483	-0.0034911	-0.0029638
0.923167	-0.0028177	-0.0035255	-0.0029385
0.924833	-0.002703	-0.0035104	-0.0029793
0.9265	-0.0027597	-0.0035363	-0.0029972
0.928167	-0.0027246	-0.0035099	-0.0029775
0.929833	-0.002774	-0.0034814	-0.0029491
0.9315	-0.0027469	-0.0035186	-0.0029954
0.933167	-0.0027561	-0.0034645	-0.0029998
0.934833	-0.0027723	-0.0034644	-0.0029558
0.9365	-0.0028431	-0.0034552	-0.0029944
0.938167	-0.0028044	-0.0034707	-0.0029779
0.939833	-0.0028236	-0.0035294	-0.0029474
0.9415	-0.0027746	-0.0035447	-0.0030047
0.943167	-0.0027904	-0.0035071	-0.0030292
0.944833	-0.0027924	-0.0034872	-0.0030404
0.9465	-0.0027534	-0.0034852	-0.0030112
0.948167	-0.0027795	-0.0034686	-0.0030224
0.949833	-0.0028155	-0.0034932	-0.0030572
0.9515	-0.0028305	-0.003453	-0.0030098
0.953167	-0.0028467	-0.0034747	-0.0030535
0.954833	-0.0027993	-0.0034912	-0.0030527
0.9565	-0.0027795	-0.0034783	-0.0030857
0.958167	-0.0027182	-0.0034833	-0.0031325
0.959833	-0.0027401	-0.0034781	-0.0031218
0.9615	-0.002788	-0.0034334	-0.0030797
0.963167	-0.0027853	-0.0034327	-0.0029893
0.964833	-0.0028278	-0.0035015	-0.0030334
0.9665	-0.0028638	-0.0034619	-0.0030736
0.968167	-0.0028722	-0.0035171	-0.0030827
0.969833	-0.0028141	-0.0034989	-0.0031097
0.9715	-0.0028048	-0.0035094	-0.0031274
0.973167	-0.0028241	-0.0034874	-0.0030805
0.974833	-0.0028782	-0.0035347	-0.003052
0.9765	-0.0027823	-0.0035526	-0.0030708
0.978167	-0.0027898	-0.003468	-0.0030449
0.979833	-0.0028577	-0.0035242	-0.0030271
0.9815	-0.0028414	-0.003519	-0.0030391
0.983167	-0.0028366	-0.003519	-0.0030698
0.984833	-0.002839	-0.0034705	-0.0030361
0.9865	-0.0027949	-0.0034863	-0.0030125
0.988167	-0.0028183	-0.0034037	-0.0030646
0.989833	-0.002828	-0.0035028	-0.0030477
0.9915	-0.002779	-0.0035041	-0.0030598
0.993167	-0.002832	-0.0035192	-0.0030748
0.994833	-0.0028654	-0.0034695	-0.0030462
0.9965	-0.0028431	-0.0035369	-0.003036
0.998167	-0.0028554	-0.00354	-0.0030248
0.999833	-0.0028454	-0.0035643	-0.003091
1.0015	-0.0028645	-0.00355	-0.0031143
1.00317	-0.0028434	-0.0036119	-0.0031201
1.00483	-0.0028094	-0.0036293	-0.0031708
1.0065	-0.0027819	-0.0035109	-0.0031251
1.00817	-0.0028146	-0.0035226	-0.0031246
1.00983	-0.0028667	-0.0035298	-0.0030649
1.0115	-0.0029199	-0.0036328	-0.0030852
1.01317	-0.0028873	-0.0035761	-0.0030981
1.01483	-0.0028537	-0.0035435	-0.0030742
1.0165	-0.0028974	-0.0035293	-0.0031126
1.01817	-0.0029378	-0.0036032	-0.0031525
1.01983	-0.0028656	-0.0035585	-0.0031389
1.0215	-0.00287	-0.0035235	-0.0031067
1.02317	-0.002864	-0.0035165	-0.0031027
1.02483	-0.0028756	-0.0035332	-0.0030793
1.0265	-0.0028272	-0.0034816	-0.0030861
1.02817	-0.0028009	-0.003481	-0.0030864
1.02983	-0.0028792	-0.0035263	-0.0030997
1.0315	-0.0028777	-0.0035281	-0.0030906
1.03317	-0.0029268	-0.0035223	-0.0031006
1.03483	-0.0028824	-0.0035246	-0.0031525
1.0365	-0.0028902	-0.0035747	-0.0031893
1.03817	-0.0028308	-0.0035501	-0.0031886
1.03983	-0.002857	-0.0035259	-0.0031631
1.0415	-0.0028835	-0.0035496	-0.0031589
1.04317	-0.0029086	-0.0035398	-0.0031217
1.04483	-0.0028866	-0.0035303	-0.00315
1.0465	-0.0028735	-0.0035347	-0.0031689
1.04817	-0.0028142	-0.0035805	-0.00315
1.04983	-0.0028254	-0.0035867	-0.0031456
1.0515	-0.002876	-0.003604	-0.0031864
1.05317	-0.0028882	-0.003611	-0.0031155
1.05483	-0.0028565	-0.0035986	-0.003143
1.0565	-0.0028415	-0.0035786	-0.0031616
1.05817	-0.0029358	-0.0035741	-0.0030974
1.05983	-0.0029193	-0.0035869	-0.003104
1.0615	-0.0028898	-0.0035674	-0.0031159
1.06317	-0.0028521	-0.0035841	-0.0031604
1.06483	-0.0028784	-0.0035378	-0.0031748
1.0665	-0.0029856	-0.0036026	-0.0031441
1.06817	-0.0029162	-0.0035544	-0.0031738
1.06983	-0.002917	-0.003618	-0.0031443
1.0715	-0.0029052	-0.0036145	-0.0031413
1.07317	-0.002952	-0.0036077	-0.003125
1.07483	-0.0029196	-0.003609	-0.0031351
1.0765	-0.0029552	-0.0035961	-0.0032322
1.07817	-0.0030051	-0.0036149	-0.0032251
1.07983	-0.0030121	-0.003523	-0.0032153
1.0815	-0.0029381	-0.0035083	-0.0031243
1.08317	-0.0029183	-0.0035115	-0.0031211
1.08483	-0.0029303	-0.003486	-0.0031319
1.0865	-0.0029163	-0.003497	-0.0031469
1.08817	-0.0028525	-0.0035766	-0.0031778
1.08983	-0.0028802	-0.0035681	-0.0031946
1.0915	-0.0028837	-0.0035639	-0.0031682
1.09317	-0.0029171	-0.0036529	-0.0031768
1.09483	-0.0028505	-0.0035973	-0.003218
1.0965	-0.0029028	-0.0035806	-0.0032112
1.09817	-0.0029533	-0.0036585	-0.0031684
1.09983	-0.0029429	-0.0036192	-0.0031577
1.1015	-0.0029324	-0.0035867	-0.0031515
1.10317	-0.0029505	-0.003599	-0.0031764
1.10483	-0.0029849	-0.0035695	-0.0031963
1.1065	-0.0029431	-0.0035863	-0.0032008
1.10817	-0.0029693	-0.0035893	-0.0032091
1.10983	-0.0029206	-0.0036579	-0.0032148
1.1115	-0.0029325	-0.0036542	-0.0032252
1.11317	-0.0029525	-0.003619	-0.00321
1.11483	-0.0029025	-0.0035997	-0.0031963
1.1165	-0.0028893	-0.0036324	-0.0031805
1.11817	-0.0029265	-0.0036319	-0.0032395
1.11983	-0.0030142	-0.0035742	-0.0032316
1.1215	-0.0029544	-0.0035931	-0.0031912
1.12317	-0.0029526	-0.0035685	-0.0032047
1.12483	-0.0029383	-0.0036179	-0.003207
1.1265	-0.0029762	-0.0036201	-0.0031936
1.12817	-0.0029562	-0.0035763	-0.0032018
1.12983	-0.0029882	-0.0036434	-0.0032331
1.1315	-0.0029254	-0.0036495	-0.0032088
1.13317	-0.0029062	-0.0035927	-0.0031546
1.13483	-0.0029072	-0.0035841	-0.0031645
1.1365	-0.0029338	-0.0035498	-0.003197
1.13817	-0.0029172	-0.003595	-0.0032507
1.13983	-0.0029327	-0.0036235	-0.0031629
1.1415	-0.0029099	-0.0035936	-0.0031823
1.14317	-0.0029138	-0.0036044	-0.0032476
1.14483	-0.002943	-0.0036225	-0.0032785
1.1465	-0.0029117	-0.0035627	-0.0032645
1.14817	-0.0029066	-0.0035727	-0.0032298
1.14983	-0.0029103	-0.0036396	-0.003181
1.1515	-0.0029173	-0.0036588	-0.0032063
1.15317	-0.0029186	-0.0036276	-0.0031844
1.15483	-0.0029307	-0.0035974	-0.0031896
1.1565	-0.0029423	-0.0036106	-0.0032347
1.15817	-0.0029544	-0.0036565	-0.0031567
1.15983	-0.0029452	-0.0036825	-0.0031808
1.1615	-0.0029154	-0.0036701	-0.0031455
1.16317	-0.0029398	-0.0036663	-0.0031693
1.16483	-0.0029076	-0.0036693	-0.0032123
1.1665	-0.0029045	-0.0036739	-0.0032631
1.16817	-0.0029137	-0.0036574	-0.0032526
1.16983	-0.0029546	-0.0036504	-0.0032017
1.1715	-0.002977	-0.0036352	-0.0031969
1.17317	-0.003009	-0.0036457	-0.0031839
1.17483	-0.002975	-0.0037367	-0.0031722
1.1765	-0.0029813	-0.0036956	-0.0032022
1.17817	-0.0029648	-0.0036628	-0.0032105
1.17983	-0.0029248	-0.0036617	-0.0031821
1.1815	-0.0029375	-0.0036697	-0.0032322
1.18317	-0.0029078	-0.0036607	-0.0032228
1.18483	-0.002926	-0.003634	-0.0031964
1.1865	-0.0029474	-0.0036326	-0.0031851
1.18817	-0.0029427	-0.0036752	-0.0031788
1.18983	-0.0029269	-0.00364	-0.0031268
1.1915	-0.00297	-0.0036481	-0.003142
1.19317	-0.0029238	-0.0036173	-0.0032065
1.19483	-0.0029052	-0.0036818	-0.0032656
1.1965	-0.002935	-0.0036214	-0.003174
1.19817	-0.0028777	-0.003658	-0.0032421
1.19983	-0.0028935	-0.0036809	-0.0032665
1.2015	-0.0029444	-0.0036754	-0.003272
1.20317	-0.0029189	-0.0036663	-0.0032666
1.20483	-0.003018	-0.0036568	-0.003225
1.2065	-0.0029709	-0.0036751	-0.0032699
1.20817	-0.0029289	-0.0036627	-0.0032405
1.20983	-0.0029583	-0.0035936	-0.003241
1.2115	-0.0029322	-0.0035787	-0.0032627
1.21317	-0.0029582	-0.0036711	-0.0032363
1.21483	-0.0029749	-0.0036388	-0.0032008
1.2165	-0.0030099	-0.003571	-0.0031824
1.21817	-0.0030032	-0.0036036	-0.0031931
1.21983	-0.0030004	-0.0035563	-0.0031801
1.2215	-0.0029852	-0.0035051	-0.0032021
1.22317	-0.0029804	-0.0035015	-0.0031811
1.22483	-0.0029137	-0.0034633	-0.0032678
1.2265	-0.0029131	-0.0034455	-0.003284
1.22817	-0.0029434	-0.0034112	-0.0032881
1.22983	-0.0029873	-0.0033966	-0.0032684
1.2315	-0.0029694	-0.0034064	-0.0032413
1.23317	-0.0029574	-0.003418	-0.0032412
1.23483	-0.0029344	-0.0034143	-0.0032335
1.2365	-0.0029527	-0.0033974	-0.0032228
1.23817	-0.0029419	-0.0033656	-0.0031542
1.23983	-0.0029553	-0.0033704	-0.0032271
1.2415	-0.0030124	-0.0033291	-0.0032735
1.24317	-0.002986	-0.0032543	-0.0032708
1.24483	-0.0029512	-0.0032069	-0.0032346
1.2465	-0.0029629	-0.0032121	-0.0032841
1.24817	-0.0028879	-0.0032049	-0.0032842
1.24983	-0.0029106	-0.0031518	-0.0032585
1.2515	-0.0029483	-0.0031314	-0.0032583
1.25317	-0.0029006	-0.0031527	-0.0032325
1.25483	-0.0029793	-0.0031203	-0.0031901
1.2565	-0.0029988	-0.0031178	-0.0032322
1.25817	-0.0029641	-0.0030691	-0.0032344
1.25983	-0.0029807	-0.0031053	-0.0032548
1.2615	-0.0029621	-0.0030642	-0.0032164
1.26317	-0.0029099	-0.0030243	-0.0032247
1.26483	-0.0029534	-0.0029761	-0.0032491
1.2665	-0.0029833	-0.0029868	-0.0032611
1.26817	-0.0029269	-0.0029172	-0.0032205
1.26983	-0.0029557	-0.0029564	-0.003258
1.2715	-0.0029724	-0.0029615	-0.0032431
1.27317	-0.0029876	-0.0029803	-0.0032069
1.27483	-0.0029596	-0.0029546	-0.0032187
1.2765	-0.0029582	-0.0029523	-0.0032186
1.27817	-0.0030102	-0.0029104	-0.0031594
1.27983	-0.0029751	-0.0028627	-0.0031883
1.2815	-0.002941	-0.0029352	-0.0032169
1.28317	-0.0029731	-0.002885	-0.0031986
1.28483	-0.0030074	-0.0029248	-0.0031885
1.2865	-0.0030232	-0.0028776	-0.0031632
1.28817	-0.0030579	-0.0029117	-0.0031774
1.28983	-0.003037	-0.0029138	-0.0031901
1.2915	-0.0029975	-0.0029557	-0.0031721
1.29317	-0.0030197	-0.0029699	-0.0031917
1.29483	-0.0029848	-0.0029768	-0.0032057
1.2965	-0.0029816	-0.0030049	-0.0032256
1.29817	-0.0030325	-0.0029821	-0.0032089
1.29983	-0.0029455	-0.0030366	-0.0032556
1.3015	-0.002952	-0.0030466	-0.0032008
1.30317	-0.0030069	-0.0030322	-0.0032063
1.30483	-0.0030169	-0.0030024	-0.0032856
1.3065	-0.0029951	-0.0030536	-0.0032781
1.30817	-0.0029624	-0.0030029	-0.0032688
1.30983	-0.0029769	-0.002978	-0.003278
1.3115	-0.0029617	-0.0030713	-0.0032287
1.31317	-0.0029193	-0.0031354	-0.0032188
1.31483	-0.0029053	-0.0031261	-0.0031543
1.3165	-0.0029971	-0.0031258	-0.003193
1.31817	-0.0030015	-0.0031495	-0.0031987
1.31983	-0.0029776	-0.003099	-0.0032206
1.3215	-0.0029776	-0.0031167	-0.0032326
1.32317	-0.0029556	-0.0031796	-0.0032419
1.32483	-0.002946	-0.0032041	-0.0032806
1.3265	-0.0029741	-0.0032009	-0.0033063
1.32817	-0.0028808	-0.0032111	-0.0032464
1.32983	-0.0029908	-0.0032696	-0.0032262
1.3315	-0.0029229	-0.003326	-0.0032211
1.33317	-0.002955	-0.0033076	-0.0032464
1.33483	-0.0029331	-0.003278	-0.0032714
1.3365	-0.0029676	-0.0032593	-0.0032708
1.33817	-0.0029798	-0.0032595	-0.0033139
1.33983	-0.002978	-0.0032721	-0.0032328
1.3415	-0.0029071	-0.0032935	-0.0032411
1.34317	-0.0029244	-0.0033707	-0.0032587
1.34483	-0.0029022	-0.003411	-0.0032863
1.3465	-0.0028898	-0.003408	-0.0032505
1.34817	-0.0029279	-0.0033783	-0.0033009
1.34983	-0.0028902	-0.0033471	-0.0032748
1.3515	-0.0029033	-0.0033821	-0.0032854
1.35317	-0.0028917	-0.0034357	-0.0033216
1.35483	-0.0027965	-0.0033939	-0.0032493
1.3565	-0.0027703	-0.0034619	-0.0031939
1.35817	-0.0027662	-0.0034706	-0.0031586
1.35983	-0.0027138	-0.0034662	-0.0032167
1.3615	-0.0027243	-0.003468	-0.0032348
1.36317	-0.002713	-0.0034456	-0.0032668
1.36483	-0.0027034	-0.0034521	-0.0032539
1.3665	-0.0026787	-0.003456	-0.0032457
1.36817	-0.0026693	-0.0034869	-0.0032395
1.36983	-0.0026518	-0.0034925	-0.0031701
1.3715	-0.0025661	-0.0035484	-0.0031619
1.37317	-0.002585	-0.0034965	-0.0031478
1.37483	-0.0025253	-0.0035047	-0.0031301
1.3765	-0.0025386	-0.0034881	-0.0031592
1.37817	-0.0025636	-0.0034646	-0.003104
1.37983	-0.0025237	-0.0035285	-0.0030611
1.3815	-0.0024897	-0.0035127	-0.0030236
1.38317	-0.0024423	-0.0035259	-0.0030468
1.38483	-0.0024327	-0.0035482	-0.0030749
1.3865	-0.0024034	-0.0035913	-0.0030553
1.38817	-0.0023521	-0.0035672	-0.0029619
1.38983	-0.00235	-0.0036118	-0.0029614
1.3915	-0.0023326	-0.0036069	-0.0029571
1.39317	-0.0023496	-0.0036051	-0.0029516
1.39483	-0.0022936	-0.0036471	-0.0029963
1.3965	-0.0022637	-0.0036981	-0.0029084
1.39817	-0.0022982	-0.0036264	-0.0028893
1.39983	-0.0022874	-0.0035701	-0.0028735
1.4015	-0.0023046	-0.0036074	-0.0028922
1.40317	-0.0023169	-0.0036353	-0.0027939
1.40483	-0.0022896	-0.0036498	-0.0027745
1.4065	-0.0022807	-0.003657	-0.0027768
1.40817	-0.0022135	-0.0035909	-0.0026947
1.40983	-0.002224	-0.0036324	-0.0026429
1.4115	-0.0022596	-0.0036782	-0.0026055
1.41317	-0.0022496	-0.0036126	-0.0026097
1.41483	-0.0022781	-0.0036223	-0.002614
1.4165	-0.002251	-0.0036443	-0.0026227
1.41817	-0.0022209	-0.0036986	-0.0026601
1.41983	-0.0022073	-0.0036777	-0.0026416
1.4215	-0.0022174	-0.0036614	-0.0025944
1.42317	-0.0022963	-0.0036838	-0.0025748
1.42483	-0.0022579	-0.0036379	-0.0025335
1.4265	-0.0023485	-0.0036871	-0.002564
1.42817	-0.0023183	-0.0036363	-0.0025939
1.42983	-0.0022469	-0.0036554	-0.002483
1.4315	-0.002228	-0.0036498	-0.0024593
1.43317	-0.0022006	-0.0036695	-0.0024351
1.43483	-0.0022715	-0.0036575	-0.002408
1.4365	-0.0022976	-0.0036212	-0.0023841
1.43817	-0.0022446	-0.0035332	-0.0024217
1.43983	-0.0022753	-0.0035556	-0.0023832
1.4415	-0.0022973	-0.0036088	-0.0023391
1.44317	-0.002258	-0.0035367	-0.0023365
1.44483	-0.002183	-0.0035801	-0.0023476
1.4465	-0.0022131	-0.0035427	-0.002318
1.44817	-0.002161	-0.0035555	-0.0022987
1.44983	-0.0021854	-0.0035454	-0.0022793
1.4515	-0.0021724	-0.0034953	-0.0022187
1.45317	-0.0021694	-0.0034521	-0.0021687
1.45483	-0.0021621	-0.0034431	-0.0021979
1.4565	-0.002125	-0.0033866	-0.0021575
1.45817	-0.0021217	-0.0033729	-0.0021166
1.45983	-0.0020194	-0.003346	-0.0020874
1.4615	-0.0021285	-0.0032637	-0.0020753
1.46317	-0.0020486	-0.0032111	-0.0021048
1.46483	-0.0020131	-0.0031694	-0.0020384
1.4665	-0.0020118	-0.0032743	-0.0020546
1.46817	-0.0020584	-0.0032042	-0.0020609
1.46983	-0.0020352	-0.0031837	-0.0020279
1.4715	-0.0019881	-0.0031989	-0.0020911
1.47317	-0.002033	-0.0031303	-0.0020223
1.47483	-0.0019759	-0.0031127	-0.0020523
1.4765	-0.0019884	-0.0031064	-0.0020516
1.47817	-0.0020158	-0.0031088	-0.002002
1.47983	-0.0020152	-0.0030939	-0.0019959
1.4815	-0.0020094	-0.0030803	-0.0020165
1.48317	-0.0020596	-0.00307	-0.002067
1.48483	-0.0020099	-0.003122	-0.0020975
1.4865	-0.0020465	-0.0031097	-0.0020683
1.48817	-0.0021141	-0.0031026	-0.0021161
1.48983	-0.0021764	-0.0031327	-0.0021876
1.4915	-0.0022248	-0.0032234	-0.0022349
1.49317	-0.0023884	-0.0032853	-0.0023212
1.49483	-0.0024346	-0.0033383	-0.0023934
1.4965	-0.0025258	-0.0034512	-0.0024483
1.49817	-0.0026856	-0.0034296	-0.0025703
1.49983	-0.0027438	-0.0035137	-0.0026745
1.5015	-0.002884	-0.0035349	-0.0028151
1.50317	-0.0030252	-0.0036545	-0.0029474
1.50483	-0.0031984	-0.0037718	-0.0030884
1.5065	-0.0033812	-0.003918	-0.0031463
1.50817	-0.0035225	-0.0041466	-0.0033767
1.50983	-0.0037768	-0.0042756	-0.0035613
1.5115	-0.0039091	-0.0044556	-0.0037681
1.51317	-0.0041396	-0.0046341	-0.0039508
1.51483	-0.0044331	-0.004822	-0.0042093
1.5165	-0.0047111	-0.0050928	-0.004445
1.51817	-0.0050319	-0.0053065	-0.0047233
1.51983	-0.0053285	-0.005583	-0.0050297
1.5215	-0.0056594	-0.0059632	-0.0053671
1.52317	-0.0059637	-0.006329	-0.0057976
1.52483	-0.0063709	-0.0066557	-0.0061323
1.5265	-0.0067781	-0.0070824	-0.0065681
1.52817	-0.0073093	-0.0075197	-0.0070148
1.52983	-0.0077944	-0.008002	-0.0075361
1.5315	-0.0082356	-0.0084649	-0.0080238
1.53317	-0.0087693	-0.0089016	-0.0085156
1.53483	-0.0091877	-0.0095017	-0.0090245
1.5365	-0.0096145	-0.0100568	-0.0095043
1.53817	-0.0100546	-0.010526	-0.0100115
1.53983	-0.0104716	-0.0111116	-0.0104365
1.5415	-0.0107769	-0.0115926	-0.0108221
1.54317	-0.0110387	-0.0121043	-0.0110811
1.54483	-0.0111933	-0.0124519	-0.0114179
1.5465	-0.0112071	-0.012754	-0.0115576
1.54817	-0.0111202	-0.0129788	-0.0115372
1.54983	-0.0107597	-0.0130765	-0.0114183
1.5515	-0.0102718	-0.0130231	-0.0110727
1.55317	-0.0095956	-0.0128299	-0.0106025
1.55483	-0.0087572	-0.0124299	-0.0098421
1.5565	-0.0076897	-0.0118785	-0.0089408
1.55817	-0.00643	-0.0111097	-0.0078249
1.55983	-0.0050024	-0.0101128	-0.0065621
1.5615	-0.0034338	-0.0089043	-0.0050795
1.56317	-0.0016931	-0.0075925	-0.0034539
1.56483	0.00017012	-0.0060684	-0.0016814
1.5665	0.00204719	-0.0043961	0.00016052
1.56817	0.00402392	-0.0026096	0.00214045
1.56983	0.00587108	-0.0007531	0.00404916
1.5715	0.00766643	0.00112429	0.00583536
1.57317	0.00924774	0.00297336	0.00756381
1.57483	0.0106914	0.00479049	0.00917465
1.5765	0.0117816	0.00646361	0.010541
1.57817	0.0125414	0.00795442	0.0115474
1.57983	0.0129177	0.00917058	0.0122623
1.5815	0.0129061	0.0100439	0.0125701
1.58317	0.0123039	0.0105563	0.0124
1.58483	0.011205	0.0106638	0.0118353
1.5865	0.00955456	0.0103166	0.0106224
1.58817	0.00744004	0.00941517	0.00887537
1.58983	0.00472892	0.0080199	0.00653121
1.5915	0.00135745	0.00607885	0.00361475
1.59317	-0.0025159	0.00362068	0.00024942
1.59483	-0.0068953	0.00057218	-0.0037669
1.5965	-0.0117413	-0.0029721	-0.0082137
1.59817	-0.017032	-0.0071102	-0.0132021
1.59983	-0.0227245	-0.0117252	-0.018583
1.6015	-0.0287294	-0.0167641	-0.0243166
1.60317	-0.0350247	-0.0221343	-0.0303847
1.60483	-0.0415025	-0.0279394	-0.0367032
1.6065	-0.0481456	-0.0339882	-0.0432577
1.60817	-0.0548876	-0.0403168	-0.0499
1.60983	-0.0616725	-0.0467403	-0.0567103
1.6115	-0.0685519	-0.0533708	-0.0635054
1.61317	-0.0753421	-0.0599862	-0.0702991
1.61483	-0.0819723	-0.0666582	-0.0770051
1.6165	-0.0884726	-0.0733402	-0.0836933
1.61817	-0.0948005	-0.07994	-0.0902597
1.61983	-0.101073	-0.0864016	-0.0966202
1.6215	-0.107039	-0.0927333	-0.10273
1.62317	-0.1127	-0.0988738	-0.10868
1.62483	-0.118082	-0.104874	-0.114337
1.6265	-0.123195	-0.110546	-0.119721
1.62817	-0.128015	-0.115981	-0.124795
1.62983	-0.132508	-0.121161	-0.129559
1.6315	-0.13671	-0.126047	-0.13403
1.63317	-0.14049	-0.130675	-0.138113
1.63483	-0.143936	-0.134952	-0.141857
1.6365	-0.146972	-0.138823	-0.145278
1.63817	-0.149653	-0.142359	-0.148279
1.63983	-0.151879	-0.145486	-0.150904
1.6415	-0.15376	-0.148287	-0.153194
1.64317	-0.155199	-0.150682	-0.15509
1.64483	-0.156269	-0.152679	-0.156447
1.6465	-0.15689	-0.154342	-0.157433
1.64817	-0.157105	-0.155502	-0.157939
1.64983	-0.156823	-0.15623	-0.158076
1.6515	-0.156209	-0.156625	-0.157799
1.65317	-0.15512	-0.156596	-0.157138
1.65483	-0.153653	-0.156112	-0.155981
1.6565	-0.151755	-0.155198	-0.154408
1.65817	-0.149476	-0.153858	-0.152443
1.65983	-0.146761	-0.152162	-0.150087
1.6615	-0.143693	-0.15003	-0.147338
1.66317	-0.14028	-0.147513	-0.144198
1.66483	-0.13658	-0.144595	-0.140725
1.6665	-0.132543	-0.141333	-0.136815
1.66817	-0.12815	-0.137751	-0.132657
1.66983	-0.123402	-0.133875	-0.128246
1.6715	-0.118447	-0.12968	-0.123494
1.67317	-0.113434	-0.125147	-0.11849
1.67483	-0.108049	-0.120374	-0.113295
1.6765	-0.102528	-0.115361	-0.107841
1.67817	-0.0968203	-0.110178	-0.102218
1.67983	-0.0910273	-0.104803	-0.0963894
1.6815	-0.0850615	-0.0992623	-0.0905025
1.68317	-0.0790449	-0.0935683	-0.0844821
1.68483	-0.0729623	-0.0877651	-0.0784203
1.6865	-0.0668835	-0.0818593	-0.0722787
1.68817	-0.0607625	-0.0758815	-0.0660989
1.68983	-0.0546421	-0.0699479	-0.0599135
1.6915	-0.0485907	-0.0639637	-0.0537937
1.69317	-0.0425622	-0.0579039	-0.0477088
1.69483	-0.0365831	-0.0519591	-0.0416627
1.6965	-0.0306578	-0.0460298	-0.035714
1.69817	-0.0249913	-0.0401874	-0.0297749
1.69983	-0.0192735	-0.0344187	-0.0240208
1.7015	-0.0137455	-0.0287546	-0.0184212
1.70317	-0.0083607	-0.023273	-0.0128914
1.70483	-0.0032027	-0.0178853	-0.0075191
1.7065	0.00182259	-0.0126448	-0.002351
1.70817	0.00677103	-0.0074564	0.00274614
1.70983	0.011436	-0.0024885	0.00757517
1.7115	0.0159454	0.00228253	0.0122582
1.71317	0.0202683	0.0068875	0.0166706
1.71483	0.0244231	0.0112709	0.0209069
1.7165	0.0283426	0.0155353	0.0249658
1.71817	0.0321159	0.0195768	0.0288529
1.71983	0.0356171	0.0234058	0.0325488
1.7215	0.0390147	0.0270644	0.0360245
1.72317	0.0421838	0.030535	0.0393229
1.72483	0.0451617	0.0338433	0.0424213
1.7265	0.0478797	0.0368581	0.0452988
1.72817	0.050437	0.039764	0.0479943
1.72983	0.0528266	0.0424514	0.050474
1.7315	0.055033	0.0449786	0.0528073
1.73317	0.0571398	0.0473742	0.0549899
1.73483	0.058989	0.0494894	0.0569407
1.7365	0.0606425	0.0514674	0.0586379
1.73817	0.0621707	0.05329	0.0602571
1.73983	0.0635827	0.0548873	0.0617338
1.7415	0.0648434	0.0563612	0.0631342
1.74317	0.06591	0.057711	0.0642922
1.74483	0.0668393	0.0588805	0.0652845
1.7465	0.0676348	0.059901	0.0660938
1.74817	0.0683412	0.0608252	0.0668903
1.74983	0.068879	0.0616872	0.0675671
1.7515	0.0693403	0.0623019	0.0680581
1.75317	0.06965	0.0628653	0.06843
1.75483	0.0699025	0.0632541	0.0687107
1.7565	0.0700297	0.0635901	0.0689162
1.75817	0.07011	0.0637354	0.0690262
1.75983	0.0700684	0.0638475	0.0689845
1.7615	0.0700504	0.0639148	0.0689593
1.76317	0.0698823	0.0638101	0.0688462
1.76483	0.0695993	0.0637154	0.0687211
1.7665	0.0693507	0.0634757	0.0684025
1.76817	0.0689642	0.0631799	0.0680874
1.76983	0.0685415	0.0628217	0.0677071
1.7715	0.0680706	0.0624698	0.06731
1.77317	0.0676059	0.0620126	0.0668096
1.77483	0.0671848	0.0616083	0.0663193
1.7765	0.0665535	0.0610386	0.0658044
1.77817	0.0659996	0.0604582	0.0652434
1.77983	0.065515	0.0598386	0.0647109
1.7815	0.0648671	0.0591648	0.0641118
1.78317	0.0642476	0.0584691	0.0634781
1.78483	0.0635913	0.057806	0.0628914
1.7865	0.0629555	0.0570953	0.0622542
1.78817	0.0622371	0.0563727	0.0616103
1.78983	0.0614963	0.055661	0.060988
1.7915	0.0608634	0.0547692	0.0602784
1.79317	0.0601861	0.0540114	0.0596159
1.79483	0.0595325	0.0532549	0.0589158
1.7965	0.0588749	0.0524155	0.058235
1.79817	0.0581901	0.0516186	0.0576363
1.79983	0.0575408	0.0507901	0.0570049
1.8015	0.0568789	0.0500085	0.0563996
1.80317	0.0561843	0.0491808	0.055651
1.80483	0.0555145	0.0483861	0.0549366
1.8065	0.0548158	0.0475825	0.054364
1.80817	0.0541665	0.0468362	0.0537443
1.80983	0.0535361	0.046075	0.0530855
1.8115	0.0529279	0.0453168	0.0524808
1.81317	0.0523162	0.0445179	0.0518742
1.81483	0.051676	0.0436933	0.0512027
1.8165	0.0510518	0.0429158	0.0505425
1.81817	0.0504053	0.0422266	0.0499009
1.81983	0.0497356	0.041424	0.0493585
1.8215	0.0490794	0.0407225	0.0486808
1.82317	0.0484981	0.0400207	0.0481525
1.82483	0.0479342	0.0393137	0.0475526
1.8265	0.0473449	0.0385825	0.0469861
1.82817	0.046768	0.0378774	0.0464
1.82983	0.046212	0.0372151	0.0458116
1.8315	0.045629	0.0365944	0.0452385
1.83317	0.0450279	0.0358855	0.0446674
1.83483	0.0444534	0.0352245	0.0439853
1.8365	0.0438243	0.034524	0.04343
1.83817	0.0433313	0.033899	0.0429131
1.83983	0.0427785	0.0332764	0.0423911
1.8415	0.0422063	0.0326397	0.0417843
1.84317	0.0415767	0.0320387	0.0412002
1.84483	0.0410668	0.0314259	0.0406465
1.8465	0.0404522	0.0308317	0.0400532
1.84817	0.0398619	0.0302633	0.0394755
1.84983	0.0393281	0.0296703	0.0389228
1.8515	0.0387568	0.029119	0.0383601
1.85317	0.0381119	0.0285781	0.0377924
1.85483	0.0375886	0.0280126	0.0372271
1.8565	0.0369532	0.0274644	0.0366955
1.85817	0.0363901	0.0269725	0.0361002
1.85983	0.0358193	0.0264768	0.0355692
1.8615	0.0353086	0.0259059	0.035003
1.86317	0.0347701	0.0253707	0.034471
1.86483	0.0341602	0.0248813	0.0338796
1.8665	0.0335478	0.0244669	0.0332938
1.86817	0.0330666	0.0239806	0.0327369
1.86983	0.0324999	0.0235029	0.0321891
1.8715	0.0319589	0.0230447	0.0315859
1.87317	0.0312974	0.0225555	0.0310226
1.87483	0.0306982	0.022069	0.0304275
1.8765	0.0301151	0.0215931	0.0298055
1.87817	0.0296126	0.0211815	0.0293155
1.87983	0.0290458	0.0207144	0.0287628
1.8815	0.0284988	0.0202883	0.0282295
1.88317	0.0279396	0.019836	0.0276693
1.88483	0.0273864	0.0194762	0.0271364
1.8865	0.026823	0.0190773	0.0265942
1.88817	0.0263354	0.0186281	0.0260581
1.88983	0.0258372	0.0182037	0.0255062
1.8915	0.0252296	0.0177863	0.0250058
1.89317	0.0247351	0.0174775	0.0243825
1.89483	0.0242204	0.0171383	0.0238662
1.8965	0.0237386	0.0167344	0.023341
1.89817	0.0232237	0.0163618	0.0228811
1.89983	0.0227499	0.0159475	0.0223448
1.9015	0.0221999	0.0156122	0.0218354
1.90317	0.0216961	0.0152423	0.0213534
1.90483	0.0211728	0.0148865	0.0208439
1.9065	0.0207152	0.0145157	0.0203354
1.90817	0.0202021	0.01425	0.0198948
1.90983	0.0197435	0.0139317	0.0194358
1.9115	0.0192898	0.0135636	0.018947
1.91317	0.0188679	0.0132395	0.0184473
1.91483	0.0184418	0.0129032	0.0180328
1.9165	0.0179545	0.0126377	0.0175443
1.91817	0.0174702	0.0123309	0.0171555
1.91983	0.0170364	0.0120096	0.0166876
1.9215	0.0166139	0.0117409	0.0163188
1.92317	0.0162456	0.0115008	0.0158935
1.92483	0.0158542	0.0111594	0.0155032
1.9265	0.0154678	0.010814	0.0151168
1.92817	0.015125	0.010565	0.0147722
1.92983	0.0147331	0.0102738	0.0143642
1.9315	0.0142668	0.0100127	0.013966
1.93317	0.0139536	0.00968721	0.0136036
1.93483	0.0136171	0.00948682	0.0132493
1.9365	0.0133338	0.00922214	0.0129363
1.93817	0.0129932	0.00898075	0.0126248
1.93983	0.0126394	0.00877474	0.0122826
1.9415	0.0123648	0.00852962	0.0119429
1.94317	0.0121497	0.00832371	0.0116377
1.94483	0.0118767	0.00804854	0.0113537
1.9465	0.011575	0.00790843	0.0111762
1.94817	0.0113838	0.00768277	0.0109163
1.94983	0.0111006	0.00746174	0.0106564
1.9515	0.0108603	0.00729895	0.010478
1.95317	0.0106782	0.00713255	0.0102151
1.95483	0.0104514	0.00694987	0.0100062
1.9565	0.0102751	0.00677358	0.00979999
1.95817	0.0100999	0.00662365	0.00962413
1.95983	0.00990434	0.00646963	0.00941788
1.9615	0.00971923	0.00635411	0.00925386
1.96317	0.0095588	0.00618218	0.00907596
1.96483	0.00943536	0.00612384	0.00891227
1.9665	0.00929285	0.00592608	0.00872489
1.96817	0.00917586	0.0057985	0.00858805
1.96983	0.00897154	0.00572477	0.00848463
1.9715	0.00879775	0.00564437	0.0083252
1.97317	0.00867897	0.00554945	0.00821499
1.97483	0.00850323	0.00539281	0.00806579
1.9765	0.00836158	0.00530129	0.00791064
1.97817	0.00815818	0.00518098	0.00773988
1.97983	0.00797005	0.00502589	0.00761414
1.9815	0.00781159	0.00487798	0.00744053
1.98317	0.00761981	0.00481188	0.00733962
1.98483	0.0073925	0.00461915	0.00708352
1.9865	0.0072533	0.00447248	0.00693268
1.98817	0.00709711	0.00431538	0.00670111
1.98983	0.00695965	0.00419962	0.00656739
1.9915	0.00666879	0.00399246	0.00637827
1.99317	0.00644205	0.00389353	0.0061182
1.99483	0.00623742	0.00364666	0.00591608
1.9965	0.00602415	0.00356104	0.00568644
1.99817	0.00577499	0.00339429	0.00551318
1.99983	0.0055287	0.00319307	0.00527271
2.0015	0.00530563	0.00305909	0.00504573
2.00317	0.00506819	0.00274807	0.0048645
2.00483	0.00482782	0.00252059	0.00458081
2.0065	0.00463739	0.00225935	0.00435996
2.00817	0.0043646	0.00204984	0.00418446
2.00983	0.00407883	0.00190392	0.00393064
2.0115	0.00376529	0.00172343	0.00368074
2.01317	0.00358021	0.00149481	0.00343676
2.01483	0.00333965	0.0012891	0.00321245
2.0165	0.00310421	0.00108123	0.00300112
2.01817	0.00292426	0.00086307	0.00278471
2.01983	0.00266391	0.00064336	0.00251937
2.0215	0.00243155	0.00049962	0.00230105
2.02317	0.00223829	0.00021785	0.00204978
2.02483	0.00211294	2.306e-05	0.00186466
2.0265	0.00188915	-0.0001147	0.00163868
2.02817	0.00169527	-0.0002703	0.00147505
2.02983	0.00151885	-0.0004375	0.00128464
2.0315	0.00130988	-0.0005649	0.00114517
2.03317	0.00119488	-0.000655	0.00100324
2.03483	0.00101615	-0.0008539	0.0008773
2.0365	0.00088136	-0.0009378	0.00074882
2.03817	0.00077654	-0.0010487	0.00058428
2.03983	0.000655	-0.0012204	0.00050013
2.0415	0.00056787	-0.001324	0.00042418
2.04317	0.00047989	-0.0014547	0.00033341
2.04483	0.0004272	-0.0014909	0.00024299
2.0465	0.00027233	-0.0016038	0.00018224
2.04817	0.00019413	-0.0016948	4.449e-05
2.04983	0.00012376	-0.0017195	-4.828e-05
2.0515	0.00011077	-0.0017914	-9.191e-05
2.05317	4.036e-05	-0.0018215	-0.0001306
2.05483	-8.557e-05	-0.00185	-0.0001757
2.0565	-7.786e-05	-0.0018295	-0.0001971
2.05817	-0.0001276	-0.0018679	-0.000196
2.05983	-6.043e-05	-0.001852	-0.0002401
2.0615	-0.0001543	-0.001849	-0.0002446
2.06317	-0.0002281	-0.001834	-0.0002311
2.06483	-0.0001743	-0.0017633	-0.0002645
2.0665	-0.0002336	-0.0018562	-0.0002606
2.06817	-0.0002333	-0.001894	-0.0002244
2.06983	-0.0001944	-0.0018395	-0.0001709
2.0715	-0.0002313	-0.0017588	-0.0001366
2.07317	-0.0002324	-0.0018047	-0.0001385
2.07483	-0.0001846	-0.0017489	-0.000123
2.0765	-0.0002151	-0.0016917	-6.514e-05
2.07817	-0.0002257	-0.0016614	-7.822e-05
2.07983	-0.0002092	-0.0016308	-2.304e-05
2.0815	-0.0001925	-0.0015641	2.884e-05
2.08317	-0.0001314	-0.0015235	2.407e-05
2.08483	-0.0001346	-0.0014909	-1.4e-05
2.0865	-8.289e-05	-0.0014484	6.49e-05
2.08817	-5.095e-05	-0.00146	0.00012393
2.08983	-4.844e-05	-0.0014796	0.00018578
2.0915	4.5e-06	-0.0014134	0.00018118
2.09317	2.497e-05	-0.001379	0.00014229
2.09483	-3.94e-06	-0.0013001	0.00021952
2.0965	-2.837e-05	-0.0012693	0.00025572
2.09817	-8.74e-06	-0.001218	0.000256
2.09983	9.032e-05	-0.0011913	0.00032205
2.1015	0.00014202	-0.0011532	0.00031866
2.10317	0.00012201	-0.0011582	0.00038093
2.10483	0.00010604	-0.0010689	0.00043134
2.1065	0.00013158	-0.0010209	0.00049968
2.10817	0.00017254	-0.0009849	0.0005128
2.10983	0.00020191	-0.0009536	0.00054666
2.1115	0.0002009	-0.0009602	0.00056568
2.11317	0.00020645	-0.0009345	0.00063451
2.11483	0.00025627	-0.0008857	0.00059358
2.1165	0.00025459	-0.0009234	0.0006034
2.11817	0.00025064	-0.000869	0.00057095
2.11983	0.00027856	-0.0008714	0.00066207
2.1215	0.00034339	-0.0007836	0.00069095
2.12317	0.00030823	-0.0008107	0.00072733
2.12483	0.00040091	-0.0008435	0.00069184
2.1265	0.00039562	-0.0008268	0.00067697
2.12817	0.00050272	-0.0007533	0.00062867
2.12983	0.00040976	-0.0007066	0.00065904
2.1315	0.0004708	-0.000682	0.00062952
2.13317	0.00048085	-0.0006592	0.00072168
2.13483	0.00055167	-0.0006895	0.00074229
2.1365	0.00060195	-0.000747	0.00075521
2.13817	0.0006435	-0.0006741	0.00070904
2.13983	0.00072491	-0.000672	0.00073379
2.1415	0.00070899	-0.00061	0.00075166
2.14317	0.00070889	-0.0006314	0.00074578
2.14483	0.00080625	-0.0006772	0.00074732
2.1465	0.0008207	-0.0006386	0.00082878
2.14817	0.00088879	-0.0006332	0.00085995
2.14983	0.00093638	-0.0005913	0.00093491
2.1515	0.00097581	-0.0005745	0.00095132
2.15317	0.00102985	-0.0005687	0.00108201
2.15483	0.00114684	-0.0005631	0.00109408
2.1565	0.00120829	-0.0006033	0.00107901
2.15817	0.00131049	-0.0005978	0.00106548
2.15983	0.00144677	-0.0005304	0.00114161
2.1615	0.00152749	-0.0005649	0.00123393
2.16317	0.00169623	-0.0005566	0.00139681
2.16483	0.00177526	-0.0005392	0.00150707
2.1665	0.00190837	-0.000497	0.00154958
2.16817	0.00206279	-0.0005123	0.00162616
2.16983	0.00222664	-0.0004745	0.00176061
2.1715	0.00237083	-0.0004635	0.00181629
2.17317	0.00250072	-0.0004477	0.00202137
2.17483	0.00265974	-0.0004627	0.00217723
2.1765	0.00290935	-0.0004791	0.00238477
2.17817	0.00313565	-0.0004172	0.00250694
2.17983	0.00329228	-0.0003598	0.00267955
2.1815	0.00347218	-0.0003445	0.00272576
2.18317	0.0035981	-0.0003281	0.00296468
2.18483	0.0038009	-0.0003131	0.00314399
2.1865	0.00394417	-0.0003297	0.00328778
2.18817	0.00418299	-0.0002981	0.00347538
2.18983	0.0044499	-0.0003019	0.00369635
2.1915	0.00467991	-0.0003431	0.00396933
2.19317	0.00488794	-0.0003375	0.00420425
2.19483	0.00510547	-0.0003503	0.00436217
2.1965	0.00532812	-0.0003316	0.004542
2.19817	0.00561222	-0.0002627	0.0047887
2.19983	0.00578669	-0.0002364	0.00495594
2.2015	0.00604959	-0.0001371	0.00516222
2.20317	0.0062805	-0.0001789	0.0053468
2.20483	0.00651686	-0.0001709	0.00553188
2.2065	0.00672725	-0.000198	0.00579142
2.20817	0.00698397	-0.0001694	0.00597682
2.20983	0.0071442	-0.0001133	0.0062026
2.2115	0.00736426	-9.405e-05	0.00645317
2.21317	0.00751368	-7.822e-05	0.00666145
2.21483	0.00778405	-7.89e-05	0.00683098
2.2165	0.00790856	-9.256e-05	0.00698267
2.21817	0.00805065	-9.043e-05	0.00716294
2.21983	0.00821236	-4.794e-05	0.00738719
2.2215	0.00841032	-0.0001219	0.00754392
2.22317	0.00862283	-0.0001168	0.00771276
2.22483	0.00872348	-0.0001418	0.00784033
2.2265	0.00893692	-8.108e-05	0.00797231
2.22817	0.00899125	-8.431e-05	0.00805356
2.22983	0.00911024	-6.829e-05	0.00820135
2.2315	0.00918384	-0.0001365	0.00829394
2.23317	0.00923237	-4.421e-05	0.00842069
2.23483	0.00929424	-7.791e-05	0.00846278
2.2365	0.00937788	-7.093e-05	0.00859671
2.23817	0.00940908	-3.328e-05	0.00864674
2.23983	0.00949306	-0.0001223	0.00876484
2.2415	0.00957883	-0.0001482	0.00877389
2.24317	0.00958634	-0.0001716	0.0088364
2.24483	0.00958435	-0.0001544	0.00880672
2.2465	0.00961157	-8.217e-05	0.00889945
2.24817	0.00961961	-0.0001166	0.0088721
2.24983	0.00964679	-0.0001004	0.00883424
2.2515	0.00958055	-0.0001086	0.00877688
2.25317	0.00955433	-0.0001257	0.00882045
2.25483	0.00946108	-0.0001476	0.00877876
2.2565	0.00935012	-0.0001785	0.00874241
2.25817	0.00928742	-0.000238	0.00877451
2.25983	0.00925467	-0.0003086	0.00863239
2.2615	0.00914885	-0.0002969	0.00855676
2.26317	0.0090521	-0.0002457	0.00848482
2.26483	0.00894798	-0.0003049	0.00838044
2.2665	0.00883229	-0.0002135	0.00829253
2.26817	0.00873852	-0.000237	0.00817295
2.26983	0.00866914	-0.0002504	0.00813065
2.2715	0.00855563	-0.0002506	0.00794454
2.27317	0.00837239	-0.0003009	0.00777589
2.27483	0.00825601	-0.0003564	0.00764849
2.2765	0.0080847	-0.0003493	0.00750323
2.27817	0.00793589	-0.0003541	0.00737896
2.27983	0.00779045	-0.0003741	0.00724893
2.2815	0.00753984	-0.0003529	0.00706513
2.28317	0.00743169	-0.0004246	0.00696322
2.28483	0.00731237	-0.0003451	0.00675155
2.2865	0.00711494	-0.0004119	0.00661496
2.28817	0.006894	-0.0004347	0.0064878
2.28983	0.00675908	-0.000504	0.00628635
2.2915	0.00661341	-0.0004097	0.00618805
2.29317	0.00644218	-0.0004877	0.00604322
2.29483	0.00629463	-0.0005223	0.00585304
2.2965	0.00610408	-0.0005757	0.00563112
2.29817	0.00588049	-0.0005499	0.00548817
2.29983	0.00569019	-0.0006257	0.00532894
2.3015	0.00553466	-0.0006155	0.00516629
2.30317	0.00533607	-0.0006801	0.00500091
2.30483	0.00518378	-0.0006785	0.00480506
2.3065	0.00500789	-0.0007285	0.00466922
2.30817	0.00482115	-0.0007296	0.00449571
2.30983	0.00464803	-0.0007429	0.00436344
2.3115	0.00452542	-0.0007802	0.00414613
2.31317	0.00437832	-0.0008041	0.00403344
2.31483	0.00420078	-0.0008897	0.00373036
2.3165	0.00408012	-0.0008904	0.00363915
2.31817	0.00390063	-0.0009428	0.00346807
2.31983	0.0038088	-0.0009206	0.00330752
2.3215	0.00360806	-0.0009331	0.00318823
2.32317	0.00353223	-0.0009662	0.00305492
2.32483	0.00337268	-0.0010445	0.00292596
2.3265	0.00324359	-0.001017	0.00279563
2.32817	0.00308092	-0.0010535	0.00269735
2.32983	0.00295787	-0.0010595	0.00256744
2.3315	0.00285551	-0.0010658	0.00247206
2.33317	0.00276417	-0.0011337	0.00235371
2.33483	0.00257401	-0.0011957	0.00231055
2.3365	0.00258913	-0.0011915	0.00222093
2.33817	0.00247745	-0.0012018	0.00211126
2.33983	0.00241468	-0.0012416	0.00206845
2.3415	0.00230326	-0.0012492	0.00200547
2.34317	0.00223557	-0.001304	0.00187384
2.34483	0.0021432	-0.0013169	0.00185829
2.3465	0.00209975	-0.001301	0.0017969
2.34817	0.00203073	-0.0013474	0.0017217
2.34983	0.00193655	-0.0014152	0.00166688
2.3515	0.00191541	-0.0014354	0.00165183
2.35317	0.00189874	-0.0014332	0.0015786
2.35483	0.00185057	-0.0014719	0.00158999
2.3565	0.00184643	-0.0014424	0.00154344
2.35817	0.00185824	-0.0014364	0.0015033
2.35983	0.00180031	-0.0014817	0.00144977
2.3615	0.00175701	-0.0015143	0.0015137
2.36317	0.00178247	-0.0015377	0.00149287
2.36483	0.00175267	-0.001592	0.00140918
2.3665	0.00172936	-0.0016136	0.00147578
2.36817	0.00165744	-0.0016221	0.00148513
2.36983	0.00167046	-0.0015898	0.00144964
2.3715	0.00166643	-0.001599	0.00140405
2.37317	0.00160811	-0.0016595	0.00136628
2.37483	0.00165747	-0.0016457	0.0013977
2.3765	0.0016379	-0.0017289	0.00140155
2.37817	0.00165492	-0.0016982	0.00143802
2.37983	0.00162177	-0.0017065	0.00141013
2.3815	0.00160334	-0.0016463	0.00138468
2.38317	0.0016254	-0.0016392	0.00143824
2.38483	0.00160475	-0.0017114	0.00145654
2.3865	0.00158946	-0.0017627	0.00145537
2.38817	0.00155811	-0.0017873	0.00140619
2.38983	0.00151184	-0.0017818	0.0013811
2.3915	0.00152533	-0.0017917	0.00138268
2.39317	0.00150462	-0.0017794	0.00138846
2.39483	0.00144039	-0.0017739	0.00138049
2.3965	0.00148219	-0.0017862	0.00139569
2.39817	0.00144776	-0.0017913	0.00141542
2.39983	0.00141575	-0.0017925	0.00139792
2.4015	0.00141555	-0.0019142	0.00143898
2.40317	0.00142109	-0.0019182	0.0014325
2.40483	0.00137996	-0.0019283	0.00138034
2.4065	0.00135925	-0.0019173	0.00134951
2.40817	0.00128352	-0.0019297	0.00138335
2.40983	0.00127659	-0.0018597	0.00136942
2.4115	0.00128337	-0.0018302	0.00128504
2.41317	0.00122038	-0.0018976	0.00132155
2.41483	0.00119364	-0.0019425	0.00123012
2.4165	0.00119826	-0.0019617	0.00122232
2.41817	0.00117788	-0.0019795	0.00115593
2.41983	0.00111517	-0.0019559	0.00114178
2.4215	0.00108309	-0.0020094	0.00108952
2.42317	0.00110839	-0.002	0.00107327
2.42483	0.00099817	-0.0020412	0.00107867
2.4265	0.0009514	-0.0020545	0.00103966
2.42817	0.00100664	-0.0020354	0.00098652
2.42983	0.00093416	-0.0020196	0.00098687
2.4315	0.00087066	-0.0020561	0.00090257
2.43317	0.00081991	-0.0020945	0.00091669
2.43483	0.00070498	-0.0021309	0.00080616
2.4365	0.00063416	-0.0021318	0.00075287
2.43817	0.00062198	-0.0021175	0.000671
2.43983	0.00059621	-0.00209	0.00067355
2.4415	0.0005904	-0.0021569	0.00061856
2.44317	0.00058814	-0.0021828	0.00059284
2.44483	0.00053244	-0.0022025	0.00060644
2.4465	0.00043678	-0.0021371	0.00050109
2.44817	0.00038658	-0.0021441	0.00048382
2.44983	0.00037077	-0.0021263	0.00040927
2.4515	0.00028787	-0.0021608	0.00038367
2.45317	0.00019801	-0.0022036	0.00031795
2.45483	0.00017749	-0.0021663	0.00026092
2.4565	0.00013211	-0.002177	0.00021419
2.45817	0.00013315	-0.0022118	0.00015663
2.45983	6.14e-05	-0.0022123	9.084e-05
2.4615	2.675e-05	-0.0021612	8.732e-05
2.46317	-2.416e-05	-0.0021838	4.568e-05
2.46483	-7.594e-05	-0.0022168	-4.2e-06
2.4665	-0.0001113	-0.0022191	-4.09e-05
2.46817	-0.000126	-0.0022212	-0.0001074
2.46983	-0.0001757	-0.0021735	-0.0001244
2.4715	-0.0002477	-0.0022273	-0.000151
2.47317	-0.0002798	-0.0021672	-0.0002437
2.47483	-0.0002881	-0.0021702	-0.0003018
2.4765	-0.0003976	-0.0022191	-0.0003424
2.47817	-0.0004146	-0.002147	-0.00044
2.47983	-0.0004087	-0.0021769	-0.0004533
2.4815	-0.0004546	-0.0021243	-0.0004749
2.48317	-0.0005488	-0.0021146	-0.0004996
2.48483	-0.0006068	-0.0021225	-0.0005786
2.4865	-0.0006172	-0.0020357	-0.0005993
2.48817	-0.0006004	-0.0021156	-0.0006267
2.48983	-0.0007283	-0.002164	-0.0006279
2.4915	-0.000743	-0.0021476	-0.0006214
2.49317	-0.0007956	-0.0021531	-0.0006622
2.49483	-0.0008025	-0.0021013	-0.0006859
2.4965	-0.0008192	-0.0021414	-0.0006744
2.49817	-0.000848	-0.0021324	-0.0007858
2.49983	-0.0008479	-0.0021056	-0.0008391
2.5015	-0.0009019	-0.0021554	-0.0008362
2.50317	-0.0008638	-0.0021856	-0.0008588
2.50483	-0.0008005	-0.0021625	-0.0008678
2.5065	-0.0007905	-0.0021648	-0.0009094
2.50817	-0.0008208	-0.0021382	-0.0009079
2.50983	-0.0008586	-0.0021097	-0.0008879
2.5115	-0.000944	-0.0021146	-0.0009099
2.51317	-0.0009626	-0.0021109	-0.0009821
2.51483	-0.0009508	-0.0021163	-0.0010225
2.5165	-0.0009979	-0.0021213	-0.0010236
2.51817	-0.0009955	-0.0020608	-0.0009743
2.51983	-0.0011188	-0.0021228	-0.0010371
2.5215	-0.0012293	-0.0021298	-0.001082
2.52317	-0.0012745	-0.0021144	-0.0011386
2.52483	-0.0013104	-0.0021242	-0.0010976
2.5265	-0.00134	-0.002155	-0.0010855
2.52817	-0.0013601	-0.0021971	-0.0010581
2.52983	-0.0014037	-0.0021867	-0.0011235
2.5315	-0.0013631	-0.0021276	-0.0011302
2.53317	-0.0013943	-0.0021477	-0.0011054
2.53483	-0.0014182	-0.0021801	-0.0010788
2.5365	-0.0014804	-0.0021175	-0.0011151
2.53817	-0.0015061	-0.002134	-0.0011397
2.53983	-0.001561	-0.0021283	-0.001129
2.5415	-0.0015227	-0.0021978	-0.0012264
2.54317	-0.0015189	-0.0021647	-0.0011663
2.54483	-0.0015188	-0.002158	-0.0012478
2.5465	-0.0015088	-0.0021905	-0.0012436
2.54817	-0.001504	-0.0022147	-0.0013144
2.54983	-0.0015896	-0.0021383	-0.0013193
2.5515	-0.0015955	-0.0021339	-0.0012735
2.55317	-0.0015657	-0.0021859	-0.0012566
2.55483	-0.0016385	-0.0022239	-0.0012965
2.5565	-0.0016219	-0.0022483	-0.0013056
2.55817	-0.0016297	-0.0022868	-0.0013291
2.55983	-0.0016488	-0.002339	-0.0013578
2.5615	-0.0016059	-0.0022223	-0.0013402
2.56317	-0.0016157	-0.0022818	-0.0013936
2.56483	-0.0016645	-0.0022632	-0.0014613
2.5665	-0.0016857	-0.0022925	-0.0014325
2.56817	-0.0017359	-0.0023014	-0.0014218
2.56983	-0.0017576	-0.0022571	-0.0013719
2.5715	-0.001726	-0.0023253	-0.0014041
2.57317	-0.0017307	-0.0023734	-0.0014213
2.57483	-0.0017527	-0.0024108	-0.001526
2.5765	-0.001771	-0.0023165	-0.0015117
2.57817	-0.0017973	-0.0023447	-0.001564
2.57983	-0.00179	-0.0024022	-0.0016728
2.5815	-0.0018118	-0.0024468	-0.0016196
2.58317	-0.0018207	-0.0024159	-0.0016503
2.58483	-0.0018361	-0.0024227	-0.0016772
2.5865	-0.0017726	-0.00245	-0.0017061
2.58817	-0.0018181	-0.0023575	-0.0016923
2.58983	-0.0018755	-0.0023986	-0.0017199
2.5915	-0.0018758	-0.0024257	-0.0017376
2.59317	-0.0018838	-0.0023845	-0.0017704
2.59483	-0.0018744	-0.0023624	-0.0017472
2.5965	-0.0018581	-0.0023788	-0.0017706
2.59817	-0.0018815	-0.0023965	-0.0017635
2.59983	-0.0019044	-0.0024252	-0.0018203
2.6015	-0.0019025	-0.0024672	-0.0018272
2.60317	-0.001893	-0.0024593	-0.0018263
2.60483	-0.0019205	-0.002489	-0.0018656
2.6065	-0.0019162	-0.0024461	-0.0018861
2.60817	-0.0019434	-0.0025196	-0.0019637
2.60983	-0.0019694	-0.0024796	-0.0019643
2.6115	-0.0019704	-0.0024867	-0.001973
2.61317	-0.0019728	-0.002452	-0.0019815
2.61483	-0.0019111	-0.0024607	-0.0020072
2.6165	-0.0019806	-0.0025076	-0.0020335
2.61817	-0.0019641	-0.0025192	-0.0020381
2.61983	-0.0019436	-0.0025401	-0.0020348
2.6215	-0.0019555	-0.0025521	-0.002041
2.62317	-0.0019743	-0.0025524	-0.0020827
2.62483	-0.0020045	-0.0025853	-0.0020782
2.6265	-0.0020188	-0.002612	-0.0020532
2.62817	-0.0020109	-0.0026254	-0.0021045
2.62983	-0.0020773	-0.0026398	-0.00213
2.6315	-0.002035	-0.0025733	-0.0021289
2.63317	-0.0020667	-0.0025467	-0.0021335
2.63483	-0.0021395	-0.0026097	-0.002125
2.6365	-0.0021274	-0.0026291	-0.0021999
2.63817	-0.0021406	-0.0026049	-0.0021913
2.63983	-0.0021102	-0.0026266	-0.0022174
2.6415	-0.0020957	-0.0026624	-0.0022799
2.64317	-0.0021027	-0.0026859	-0.0023012
2.64483	-0.0021299	-0.0026707	-0.0023167
2.6465	-0.0021886	-0.0027898	-0.0022928
2.64817	-0.0021037	-0.0028418	-0.00229
2.64983	-0.0021495	-0.0027943	-0.0023303
2.6515	-0.0021944	-0.0027836	-0.0023247
2.65317	-0.0022132	-0.0026807	-0.0023502
2.65483	-0.0021918	-0.0027281	-0.0023491
2.6565	-0.0021786	-0.0027683	-0.0023236
2.65817	-0.0022123	-0.0028008	-0.0023793
2.65983	-0.002225	-0.0028144	-0.0023991
2.6615	-0.0022382	-0.0028425	-0.002377
2.66317	-0.0022522	-0.0028069	-0.0024213
2.66483	-0.0022222	-0.0028072	-0.002437
2.6665	-0.0021913	-0.0028016	-0.0024219
2.66817	-0.0022349	-0.0027972	-0.0023613
2.66983	-0.0022149	-0.0028311	-0.0023971
2.6715	-0.0022392	-0.0028219	-0.00239
2.67317	-0.0022395	-0.0028472	-0.0024158
2.67483	-0.0022484	-0.002892	-0.0024517
2.6765	-0.0022812	-0.0029318	-0.0024535
2.67817	-0.0022584	-0.0029547	-0.0024651
2.67983	-0.0023202	-0.0029176	-0.0024752
2.6815	-0.0023403	-0.0029152	-0.0024571
2.68317	-0.0023433	-0.0028786	-0.0025208
2.68483	-0.0023672	-0.0028688	-0.0025019
2.6865	-0.0024142	-0.002915	-0.0025669
2.68817	-0.0024318	-0.0029372	-0.0025384
2.68983	-0.0023978	-0.0029893	-0.0025706
2.6915	-0.0023975	-0.0029837	-0.0025933
2.69317	-0.002456	-0.0030273	-0.0026072
2.69483	-0.0024175	-0.003041	-0.0026029
2.6965	-0.0024568	-0.00306	-0.0026483
2.69817	-0.0024242	-0.0030784	-0.0026306
2.69983	-0.002455	-0.0031099	-0.0026108
2.7015	-0.0024906	-0.0031331	-0.002709
2.70317	-0.0024643	-0.0031965	-0.0026856
2.70483	-0.0024946	-0.0031738	-0.0027564
2.7065	-0.0025495	-0.0032246	-0.0028335
2.70817	-0.0025833	-0.0032256	-0.0028177
2.70983	-0.002566	-0.0032669	-0.0028459
2.7115	-0.0026363	-0.0033121	-0.0028019
2.71317	-0.0026454	-0.0032956	-0.0028265
2.71483	-0.0026455	-0.003254	-0.0028815
2.7165	-0.0027077	-0.0032959	-0.0029603
2.71817	-0.0027309	-0.0033566	-0.0029847
2.71983	-0.0027481	-0.0033573	-0.0029916
2.7215	-0.0027534	-0.0034215	-0.0030481
2.72317	-0.0027967	-0.0034467	-0.0030491
2.72483	-0.0028133	-0.0035408	-0.0030438
2.7265	-0.0028535	-0.003527	-0.003068
2.72817	-0.0028926	-0.003548	-0.0030747
2.72983	-0.0028881	-0.0035469	-0.0031418
2.7315	-0.0029684	-0.0035151	-0.003156
2.73317	-0.0029712	-0.0035819	-0.0031374
2.73483	-0.0029914	-0.0036032	-0.0030951
2.7365	-0.0029914	-0.0036667	-0.0031923
2.73817	-0.0030308	-0.0036327	-0.0033065
2.73983	-0.0031096	-0.0036953	-0.0033471
2.7415	-0.0031236	-0.0037433	-0.0033391
2.74317	-0.0031827	-0.00373	-0.003348
2.74483	-0.0031607	-0.0037761	-0.0034348
2.7465	-0.0032088	-0.0037963	-0.0034812
2.74817	-0.0032321	-0.0038244	-0.0034657
2.74983	-0.0032208	-0.0038623	-0.0034963
2.7515	-0.0032693	-0.003937	-0.0035575
2.75317	-0.0032816	-0.0039132	-0.003572
2.75483	-0.003342	-0.0039931	-0.0036113
2.7565	-0.0033393	-0.0040578	-0.0036129
2.75817	-0.0033754	-0.0040892	-0.0035974
2.75983	-0.0033827	-0.0041004	-0.0036098
2.7615	-0.0034144	-0.0040776	-0.0036415
2.76317	-0.0034382	-0.0041006	-0.0036979
2.76483	-0.0034693	-0.0041172	-0.0037667
2.7665	-0.0035026	-0.0041903	-0.0037026
2.76817	-0.0035266	-0.0041935	-0.0037664
2.76983	-0.0035581	-0.0042102	-0.003801
2.7715	-0.0035345	-0.0042642	-0.0038891
2.77317	-0.0035635	-0.0043066	-0.0038654
2.77483	-0.0036263	-0.0042987	-0.0038499
2.7765	-0.0035436	-0.0043185	-0.0038644
2.77817	-0.0036087	-0.0043673	-0.0038879
2.77983	-0.0036155	-0.0044024	-0.0039489
2.7815	-0.0035682	-0.0044016	-0.003921
2.78317	-0.0035778	-0.0044361	-0.0039173
2.78483	-0.0036161	-0.0044601	-0.0039691
2.7865	-0.0035611	-0.0044914	-0.0039049
2.78817	-0.0035407	-0.0044633	-0.0039489
2.78983	-0.0035812	-0.0045342	-0.003944
2.7915	-0.003664	-0.0045232	-0.0039336
2.79317	-0.0036525	-0.0045123	-0.0039646
2.79483	-0.0036185	-0.0045155	-0.0039531
2.7965	-0.0036705	-0.0045313	-0.0039705
2.79817	-0.0036796	-0.0044957	-0.0039433
2.79983	-0.003583	-0.0045452	-0.0038803
2.8015	-0.0035784	-0.0045729	-0.0039023
2.80317	-0.0035622	-0.0045802	-0.0039484
2.80483	-0.0035283	-0.0045393	-0.0039161
2.8065	-0.003539	-0.0045718	-0.0039375
2.80817	-0.0034941	-0.0045759	-0.003998
2.80983	-0.0035001	-0.0046159	-0.0039167
2.8115	-0.0034975	-0.0045845	-0.0039167
2.81317	-0.0034802	-0.0045548	-0.0039361
2.81483	-0.0034221	-0.0044863	-0.00394
2.8165	-0.0033311	-0.0044532	-0.003961
2.81817	-0.0033078	-0.0044828	-0.0039185
2.81983	-0.00334	-0.0045295	-0.0038744
2.8215	-0.0033014	-0.0044447	-0.0038619
2.82317	-0.0032476	-0.0044176	-0.0038122
2.82483	-0.0031882	-0.0043747	-0.0037907
2.8265	-0.0031318	-0.0043322	-0.0037482
2.82817	-0.0030849	-0.0043612	-0.0036987
2.82983	-0.0031019	-0.0043348	-0.003682
2.8315	-0.0030278	-0.0043295	-0.0036913
2.83317	-0.0028794	-0.0042929	-0.0036398
2.83483	-0.0028449	-0.0042634	-0.0035811
2.8365	-0.0027748	-0.0042398	-0.0035792
2.83817	-0.0027262	-0.0041939	-0.0035863
2.83983	-0.0026685	-0.0041493	-0.0034826
2.8415	-0.0026384	-0.0040652	-0.0034057
2.84317	-0.0025752	-0.0040188	-0.0034102
2.84483	-0.0025323	-0.0039859	-0.0033628
2.8465	-0.0025002	-0.0039346	-0.0032889
2.84817	-0.002447	-0.0039116	-0.0032597
2.84983	-0.0023919	-0.0038414	-0.0031817
2.8515	-0.0023062	-0.0037842	-0.0031264
2.85317	-0.0022287	-0.0037503	-0.003088
2.85483	-0.0021641	-0.0037262	-0.0030811
2.8565	-0.0021152	-0.0036839	-0.0030532
2.85817	-0.0020413	-0.0035944	-0.0030125
2.85983	-0.0019006	-0.0035856	-0.0029463
2.8615	-0.0018077	-0.0035185	-0.0028645
2.86317	-0.0017436	-0.0034436	-0.0028253
2.86483	-0.0017192	-0.0033803	-0.0028144
2.8665	-0.0016594	-0.003364	-0.0027307
2.86817	-0.0015204	-0.0033206	-0.0026693
2.86983	-0.0014431	-0.0032832	-0.0026162
2.8715	-0.0013789	-0.0031793	-0.0025658
2.87317	-0.0012937	-0.0031566	-0.0025142
2.87483	-0.0012848	-0.0031323	-0.0024912
2.8765	-0.0012406	-0.0031066	-0.0024099
2.87817	-0.0011994	-0.0030557	-0.0024085
2.87983	-0.0011129	-0.0029496	-0.0022827
2.8815	-0.0010875	-0.002946	-0.0022895
2.88317	-0.001015	-0.0029425	-0.0021672
2.88483	-0.0009802	-0.0029102	-0.002133
2.8865	-0.0009241	-0.0028938	-0.0021529
2.88817	-0.0008735	-0.0027759	-0.0021054
2.88983	-0.000845	-0.0026867	-0.0020957
2.8915	-0.0008217	-0.002699	-0.0021416
2.89317	-0.000768	-0.0026661	-0.0021215
2.89483	-0.0007277	-0.0026421	-0.0020657
2.8965	-0.0007439	-0.0026108	-0.0019928
2.89817	-0.0007412	-0.0026652	-0.0019522
2.89983	-0.0007265	-0.0025731	-0.0019929
2.9015	-0.0006876	-0.0026141	-0.0019608
2.90317	-0.0007339	-0.0025552	-0.0019327
2.90483	-0.000711	-0.0025603	-0.001933
2.9065	-0.000726	-0.0025682	-0.0018965
2.90817	-0.0006397	-0.0025601	-0.0018547
2.90983	-0.0006636	-0.0025073	-0.0018318
2.9115	-0.0006108	-0.0023967	-0.0018768
2.91317	-0.0006791	-0.0023801	-0.0019002
2.91483	-0.0007658	-0.0024666	-0.0018942
2.9165	-0.0006814	-0.0024627	-0.0019133
2.91817	-0.0007001	-0.002494	-0.0018935
2.91983	-0.0007304	-0.0025009	-0.0019245
2.9215	-0.000716	-0.0024816	-0.0019388
2.92317	-0.0007055	-0.0025137	-0.0019471
2.92483	-0.0006871	-0.0024846	-0.0019316
2.9265	-0.0007614	-0.0024561	-0.0019116
2.92817	-0.000742	-0.002463	-0.001906
2.92983	-0.0008998	-0.0025375	-0.0019865
2.9315	-0.0008697	-0.0024984	-0.0019917
2.93317	-0.0008893	-0.0025386	-0.001996
2.93483	-0.0008947	-0.002504	-0.0020263
2.9365	-0.0009722	-0.0025532	-0.0020394
2.93817	-0.0010079	-0.0025949	-0.0020692
2.93983	-0.0010492	-0.0026177	-0.0020671
2.9415	-0.0010547	-0.0025944	-0.0020715
2.94317	-0.0011153	-0.0025805	-0.0021233
2.94483	-0.0011499	-0.0025828	-0.0021445
2.9465	-0.0011542	-0.0026234	-0.0021905
2.94817	-0.0012102	-0.0026691	-0.0021904
2.94983	-0.0013015	-0.0026993	-0.0022348
2.9515	-0.0014096	-0.0027814	-0.002297
2.95317	-0.0013762	-0.002746	-0.0022855
2.95483	-0.0013837	-0.0028155	-0.0023607
2.9565	-0.0014203	-0.0028062	-0.0023426
2.95817	-0.0014608	-0.0028207	-0.0023369
2.95983	-0.0015197	-0.0028745	-0.0023788
2.9615	-0.0015334	-0.0028552	-0.0024096
2.96317	-0.0015729	-0.0029367	-0.0024181
2.96483	-0.0015733	-0.0029474	-0.0024523
2.9665	-0.0016009	-0.0029707	-0.0024941
2.96817	-0.0016291	-0.0029727	-0.0025357
2.96983	-0.0016561	-0.0030331	-0.0025679
2.9715	-0.0017218	-0.0030451	-0.0025608
2.97317	-0.0018358	-0.0030544	-0.0025838
2.97483	-0.0018586	-0.0030437	-0.0025769
2.9765	-0.0018444	-0.0030576	-0.0026697
2.97817	-0.0019023	-0.0031253	-0.0026572
2.97983	-0.0019135	-0.00313	-0.0026875
2.9815	-0.0019816	-0.0032215	-0.0026816
2.98317	-0.0020212	-0.003185	-0.0027183
2.98483	-0.0020553	-0.0032053	-0.0027406
2.9865	-0.0021233	-0.0032854	-0.002747
2.98817	-0.002104	-0.0032239	-0.0027506
2.98983	-0.002169	-0.0032841	-0.0027209
2.9915	-0.0021585	-0.0032908	-0.0028253
2.99317	-0.0022313	-0.0033619	-0.0028382
2.99483	-0.002256	-0.0033683	-0.0028577
2.9965	-0.0022437	-0.0033925	-0.0028101
2.99817	-0.0022362	-0.0034302	-0.0028421
2.99983	-0.0022596	-0.0034567	-0.0029257
3.0015	-0.0023182	-0.0035337	-0.0029699
3.00317	-0.0024073	-0.0035177	-0.0029256
3.00483	-0.0024567	-0.0035312	-0.0029359
3.0065	-0.0023829	-0.0035629	-0.002936
3.00817	-0.0023678	-0.0035366	-0.0029452
3.00983	-0.002435	-0.003516	-0.0029881
3.0115	-0.0025137	-0.0035748	-0.0030176
3.01317	-0.002512	-0.0036133	-0.0030157
3.01483	-0.0025329	-0.0036176	-0.003084
3.0165	-0.0025245	-0.0036456	-0.0030775
3.01817	-0.0025676	-0.003661	-0.0030296
3.01983	-0.0025988	-0.003579	-0.0030492
3.0215	-0.0026146	-0.0036774	-0.0030268
3.02317	-0.0026427	-0.0036389	-0.0030734
3.02483	-0.0026691	-0.0036324	-0.0031042
3.0265	-0.0026439	-0.0036545	-0.0030455
3.02817	-0.0026594	-0.0037163	-0.003082
3.02983	-0.0026642	-0.003711	-0.0031081
3.0315	-0.0026507	-0.0036631	-0.0030565
3.03317	-0.0026643	-0.0036849	-0.0030734
3.03483	-0.0026214	-0.0036692	-0.0031002
3.0365	-0.0026402	-0.0036959	-0.0031324
3.03817	-0.0027032	-0.0037625	-0.003138
3.03983	-0.0026938	-0.0037645	-0.0031815
3.0415	-0.002635	-0.0037913	-0.0032098
3.04317	-0.0026824	-0.0038408	-0.0031381
3.04483	-0.0027969	-0.0038254	-0.0030822
3.0465	-0.0028346	-0.0037873	-0.0031242
3.04817	-0.0028119	-0.0038075	-0.0031694
3.04983	-0.0028183	-0.003827	-0.0031491
3.0515	-0.0028134	-0.003888	-0.0032406
3.05317	-0.0028186	-0.0038226	-0.0032974
3.05483	-0.0027688	-0.0038288	-0.0032536
3.0565	-0.0028016	-0.0038339	-0.0031825
3.05817	-0.0027783	-0.0038191	-0.0031959
3.05983	-0.0027779	-0.003805	-0.0031189
3.0615	-0.0028262	-0.003876	-0.0031263
3.06317	-0.002827	-0.0038492	-0.0031786
3.06483	-0.0028073	-0.0038535	-0.0032021
3.0665	-0.0027801	-0.0038654	-0.0032421
3.06817	-0.0027983	-0.0038705	-0.0031936
3.06983	-0.0028218	-0.0038766	-0.0031949
3.0715	-0.0028122	-0.0038293	-0.0032483
3.07317	-0.0028565	-0.0038342	-0.0031674
3.07483	-0.0029048	-0.003874	-0.0031661
3.0765	-0.0028724	-0.003915	-0.0031728
3.07817	-0.0028184	-0.0039088	-0.0031569
3.07983	-0.0028315	-0.0039123	-0.0031607
3.0815	-0.0027607	-0.0038147	-0.003184
3.08317	-0.0027843	-0.0038306	-0.0031928
3.08483	-0.0028746	-0.0038121	-0.0031415
3.0865	-0.0029168	-0.0038609	-0.0031344
3.08817	-0.0029313	-0.003853	-0.0031618
3.08983	-0.0028842	-0.0038322	-0.0031781
3.0915	-0.002903	-0.0038547	-0.0031837
3.09317	-0.0028919	-0.0038389	-0.0031802
3.09483	-0.0028265	-0.0037611	-0.0031955
3.0965	-0.0028512	-0.0038847	-0.00317
3.09817	-0.002831	-0.0038459	-0.0031189
3.09983	-0.002902	-0.0038612	-0.0031213
3.1015	-0.0028807	-0.003854	-0.0031018
3.10317	-0.0028363	-0.0038719	-0.0031311
3.10483	-0.0028618	-0.0037626	-0.0031249
3.1065	-0.0028993	-0.0038176	-0.0031402
3.10817	-0.0029002	-0.0038632	-0.0031367
3.10983	-0.0029173	-0.0038069	-0.0031514
3.1115	-0.0029633	-0.0039494	-0.003111
3.11317	-0.0029407	-0.003922	-0.0031195
3.11483	-0.0029401	-0.0038612	-0.0030496
3.1165	-0.0028816	-0.0038741	-0.0031183
3.11817	-0.0029285	-0.0038461	-0.0031283
3.11983	-0.003014	-0.0038673	-0.0031225
3.1215	-0.0029801	-0.0038916	-0.0031166
3.12317	-0.0029677	-0.0039273	-0.0031232
3.12483	-0.0028953	-0.0038885	-0.0031626
3.1265	-0.0029234	-0.0039313	-0.0031517
3.12817	-0.0029113	-0.0039177	-0.0030825
3.12983	-0.0029551	-0.0038904	-0.0030747
3.1315	-0.0029183	-0.0039411	-0.0031062
3.13317	-0.0028898	-0.0038984	-0.0030929
3.13483	-0.0029358	-0.0039167	-0.0030619
3.1365	-0.0029204	-0.0038577	-0.0030518
3.13817	-0.0029181	-0.0039061	-0.0030974
3.13983	-0.0028977	-0.0038717	-0.0030733
3.1415	-0.0029452	-0.003855	-0.0030738
3.14317	-0.0029385	-0.00389	-0.0030809
3.14483	-0.0029873	-0.003934	-0.0031248
3.1465	-0.0029675	-0.0038736	-0.003137
3.14817	-0.0029447	-0.0038908	-0.0031283
3.14983	-0.002916	-0.0038549	-0.0031048
3.1515	-0.0029564	-0.0038776	-0.0030832
3.15317	-0.002927	-0.0039243	-0.0030668
3.15483	-0.0029549	-0.0039092	-0.0030697
3.1565	-0.0029071	-0.0038905	-0.0030704
3.15817	-0.0029414	-0.0038977	-0.0031067
3.15983	-0.0029632	-0.0039517	-0.0031348
3.1615	-0.0029582	-0.0039468	-0.0032004
3.16317	-0.0029454	-0.0039191	-0.0031698
3.16483	-0.0029491	-0.0039434	-0.0031869
3.1665	-0.0029686	-0.0039386	-0.0031863
3.16817	-0.0029975	-0.0039753	-0.0031551
3.16983	-0.0030045	-0.0039499	-0.003109
3.1715	-0.0029732	-0.0039639	-0.0031449
3.17317	-0.0029548	-0.0039424	-0.0031223
3.17483	-0.0029688	-0.0039265	-0.0031129
3.1765	-0.0030188	-0.0039742	-0.0031281
3.17817	-0.0029912	-0.0039603	-0.0030989
3.17983	-0.0030244	-0.0039276	-0.00315
3.1815	-0.0030153	-0.003962	-0.0032122
3.18317	-0.0030009	-0.0038997	-0.0032244
3.18483	-0.0030067	-0.0039197	-0.0031842
3.1865	-0.0029632	-0.0039539	-0.0032183
3.18817	-0.002949	-0.0038893	-0.0031794
3.18983	-0.0029688	-0.0039437	-0.0031625
3.1915	-0.0029714	-0.003949	-0.0031312
3.19317	-0.0030067	-0.0040031	-0.0031507
3.19483	-0.002997	-0.0039921	-0.0031908
3.1965	-0.0029728	-0.0040231	-0.0031739
3.19817	-0.0029624	-0.00401	-0.0031655
3.19983	-0.0029685	-0.0039771	-0.0032186
3.2015	-0.0029933	-0.0039439	-0.0032356
3.20317	-0.0029979	-0.0039637	-0.003246
3.20483	-0.0030405	-0.0039662	-0.0032627
3.2065	-0.0030219	-0.0039501	-0.0032524
3.20817	-0.0030083	-0.0039887	-0.0032886
3.20983	-0.0030537	-0.0040103	-0.0032692
3.2115	-0.0030215	-0.0040242	-0.003237
3.21317	-0.0030277	-0.0040475	-0.0032041
3.21483	-0.0029849	-0.0040254	-0.0032356
3.2165	-0.0030122	-0.004034	-0.0032382
3.21817	-0.0029736	-0.004017	-0.0032074
3.21983	-0.0030033	-0.0039935	-0.0032369
3.2215	-0.0029217	-0.0039687	-0.0031764
3.22317	-0.002883	-0.0040134	-0.0032226
3.22483	-0.0029237	-0.0040302	-0.0031555
3.2265	-0.0029319	-0.0039759	-0.0031443
3.22817	-0.0029263	-0.0040306	-0.0031635
3.22983	-0.0029297	-0.0040276	-0.0032239
3.2315	-0.0029265	-0.0040104	-0.0032177
3.23317	-0.0029258	-0.0040149	-0.0032252
3.23483	-0.0029171	-0.0040635	-0.0032016
3.2365	-0.0029196	-0.0040243	-0.00319
3.23817	-0.0028602	-0.0040075	-0.0032543
3.23983	-0.0028667	-0.0039935	-0.0032292
3.2415	-0.0028588	-0.0039839	-0.0031923
3.24317	-0.0029015	-0.0040042	-0.0032109
3.24483	-0.0028475	-0.0040436	-0.0032253
3.2465	-0.00288	-0.0040157	-0.0031753
3.24817	-0.0029024	-0.0039947	-0.0031676
3.24983	-0.0028877	-0.0039623	-0.0031595
3.2515	-0.00282	-0.003959	-0.0031728
3.25317	-0.0029164	-0.0039878	-0.0031398
3.25483	-0.0028782	-0.0039836	-0.0031706
3.2565	-0.0028438	-0.0039985	-0.0031808
3.25817	-0.0028513	-0.0039606	-0.0031928
3.25983	-0.0028764	-0.0039507	-0.0031957
3.2615	-0.0029363	-0.0039949	-0.003203
3.26317	-0.0028758	-0.0039716	-0.0031422
3.26483	-0.0028816	-0.0040132	-0.0031605
3.2665	-0.0028704	-0.003981	-0.00321
3.26817	-0.0028598	-0.0040072	-0.0032167
3.26983	-0.0028593	-0.0039709	-0.003195
3.2715	-0.002881	-0.0040022	-0.0032432
3.27317	-0.0029437	-0.0039956	-0.0032168
3.27483	-0.002943	-0.0039645	-0.0032971
3.2765	-0.0029292	-0.003945	-0.003263
3.27817	-0.0029043	-0.0040545	-0.0032576
3.27983	-0.0028923	-0.0040272	-0.0032392
3.2815	-0.0029487	-0.004027	-0.0032397
3.28317	-0.0029814	-0.0040872	-0.0032838
3.28483	-0.0029209	-0.0040393	-0.0032552
3.2865	-0.0029114	-0.004042	-0.0032514
3.28817	-0.0028672	-0.0040075	-0.0032723
3.28983	-0.0028951	-0.0039986	-0.0032278
3.2915	-0.0029678	-0.0040117	-0.0032759
3.29317	-0.0029367	-0.0040001	-0.0033229
3.29483	-0.0029862	-0.0039674	-0.0033284
3.2965	-0.0029208	-0.0039788	-0.0033324
3.29817	-0.0029317	-0.0039983	-0.0032996
3.29983	-0.0028967	-0.0039955	-0.0033353
3.3015	-0.0029553	-0.0039822	-0.0033156
3.30317	-0.0029473	-0.0039888	-0.0032816
3.30483	-0.0029283	-0.0040244	-0.0032343
3.3065	-0.0029394	-0.0040085	-0.0032736
3.30817	-0.0029885	-0.0040275	-0.0032496
3.30983	-0.0030293	-0.0040335	-0.0032768
3.3115	-0.003008	-0.0040263	-0.0032913
3.31317	-0.0030528	-0.0041098	-0.0033207
3.31483	-0.0030562	-0.0041183	-0.0033398
3.3165	-0.003042	-0.0040459	-0.0033604
3.31817	-0.0030235	-0.0040422	-0.0033539
3.31983	-0.0030509	-0.0041096	-0.003354
3.3215	-0.003023	-0.0041277	-0.0033538
3.32317	-0.0030946	-0.0041355	-0.0033543
3.32483	-0.0031218	-0.0041566	-0.0033697
3.3265	-0.0030563	-0.0041268	-0.0033095
3.32817	-0.0030519	-0.0041462	-0.0033266
3.32983	-0.003057	-0.004168	-0.0033562
3.3315	-0.0030721	-0.0042228	-0.0033409
[truncated: 10,002 more rows]
