# Supplementary material for: Nucleotide signaling pathway convergence in a cAMP‐sensing bacterial c‐di‐GMP phosphodiesterase
Source: EMBO J. 2019 Jul 29;38(17):e100772. doi: 10.15252/embj.2018100772 (PMC6717892; doi:10.15252/embj.2018100772)
Supplement: Supplementary file 6 — Source Data for Figure 9 [file EMBJ-38-e100772-s004.xlsx]

## Sheet: Fig 9
		Bd1971 + cAMP									Bd1971 + cGMP
				Replicate number									Replicate number
Raw optical densities at 405 nm		Data point	Concentration of cNMP (µM)	1	2	3	Average	Standard deviation			Data point	Concentration of cNMP (µM)	1	2	3	Average	Standard deviation
		1	1000	0.142	0.139	0.137	0.139333	0.00251661			1	1000	0.17	0.173	0.183	0.175333	0.00680686
		2	500	0.139	0.145	0.144	0.142667	0.00321455			2	500	0.176	0.18	0.18	0.178667	0.0023094
		3	250	0.135	0.14	0.137	0.137333	0.00251661			3	250	0.159	0.168	0.167	0.164667	0.00493288
		4	125	0.12	0.121	0.113	0.118	0.0043589			4	125	0.151	0.171	0.169	0.163667	0.0110151
		5	62.5	0.084	0.089	0.084	0.0856667	0.00288675			5	62.5	0.152	0.155	0.156	0.154333	0.00208167
		6	31.25	0.043	0.046	0.045	0.0446667	0.00152753			6	31.25	0.102	0.108	0.105	0.105	0.003
		7	15.625	0.023	0.021	0.02	0.0213333	0.00152753			7	15.625	0.048	0.05	0.052	0.05	0.002
		8	7.8125	0.015	0.014	0.016	0.015	0.001			8	7.8125	0.027	0.029	0.029	0.0283333	0.0011547
		9	3.90625	0.012	0.014	0.014	0.0133333	0.0011547			9	3.90625	0.018	0.018	0.019	0.0183333	0.00057735
		10	1.95312	0.01	0.013	0.012	0.0116667	0.00152753			10	1.95312	0.013	0.014	0.015	0.014	0.001
		11	0.976562	0.009	0.011	0.011	0.0103333	0.0011547			11	0.976562	0.012	0.012	0.012	0.012	2.12459e-18
		12	0.488281	0.015	0.011	0.015	0.0136667	0.0023094			12	0.488281	0.011	0.011	0.013	0.0116667	0.0011547
		13	0.244141	0.011	0.009	0.01	0.01	0.001			13	0.244141	0.01	0.011	0.011	0.0106667	0.00057735
				Replicate number									Replicate number
Optical densities at 405 nm - corrected for dilution into stop solution and cuvette (80 into 1000)		Data point	Concentration of cNMP (µM)	1	2	3	Average	Standard deviation			Data point	Concentration of cNMP (µM)	1	2	3	Average	Standard deviation
		1	1000	1.775	1.7375	1.7125	1.74167	0.0314576			1	1000	2.125	2.1625	2.2875	2.19167	0.0850857
		2	500	1.7375	1.8125	1.8	1.78333	0.0401819			2	500	2.2	2.25	2.25	2.23333	0.0288675
		3	250	1.6875	1.75	1.7125	1.71667	0.0314576			3	250	1.9875	2.1	2.0875	2.05833	0.061661
		4	125	1.5	1.5125	1.4125	1.475	0.0544862			4	125	1.8875	2.1375	2.1125	2.04583	0.137689
		5	62.5	1.05	1.1125	1.05	1.07083	0.0360844			5	62.5	1.9	1.9375	1.95	1.92917	0.0260208
		6	31.25	0.5375	0.575	0.5625	0.558333	0.0190941			6	31.25	1.275	1.35	1.3125	1.3125	0.0375
		7	15.625	0.2875	0.2625	0.25	0.266667	0.0190941			7	15.625	0.6	0.625	0.65	0.625	0.025
		8	7.8125	0.1875	0.175	0.2	0.1875	0.0125			8	7.8125	0.3375	0.3625	0.3625	0.354167	0.0144338
		9	3.90625	0.15	0.175	0.175	0.166667	0.0144338			9	3.90625	0.225	0.225	0.2375	0.229167	0.00721688
		10	1.95312	0.125	0.1625	0.15	0.145833	0.0190941			10	1.95312	0.1625	0.175	0.1875	0.175	0.0125
		11	0.976562	0.1125	0.1375	0.1375	0.129167	0.0144338			11	0.976562	0.15	0.15	0.15	0.15	0
		12	0.488281	0.1875	0.1375	0.1875	0.170833	0.0288675			12	0.488281	0.1375	0.1375	0.1625	0.145833	0.0144338
		13	0.244141	0.1375	0.1125	0.125	0.125	0.0125			13	0.244141	0.125	0.1375	0.1375	0.133333	0.00721688
Concentration of PNP calculated from extinction coefficient of 18,000 (µM)				Replicate number									Replicate number
		Data point	Concentration of cNMP (µM)	1	2	3	Average	Standard deviation			Data point	Concentration of cNMP (µM)	1	2	3	Average	Standard deviation
		1	1000	98.6111	96.5278	95.1389	96.7593	1.74765			1	1000	118.056	120.139	127.083	121.759	4.72699
		2	500	96.5278	100.694	100	99.0741	2.23233			2	500	122.222	125	125	124.074	1.60375
		3	250	93.75	97.2222	95.1389	95.3704	1.74765			3	250	110.417	116.667	115.972	114.352	3.42561
		4	125	83.3333	84.0278	78.4722	81.9444	3.02701			4	125	104.861	118.75	117.361	113.657	7.6494
		5	62.5	58.3333	61.8056	58.3333	59.4907	2.00469			5	62.5	105.556	107.639	108.333	107.176	1.4456
		6	31.25	29.8611	31.9444	31.25	31.0185	1.06078			6	31.25	70.8333	75	72.9167	72.9167	2.08333
		7	15.625	15.9722	14.5833	13.8889	14.8148	1.06078			7	15.625	33.3333	34.7222	36.1111	34.7222	1.38889
		8	7.8125	10.4167	9.72222	11.1111	10.4167	0.694444			8	7.8125	18.75	20.1389	20.1389	19.6759	0.801875
		9	3.90625	8.33333	9.72222	9.72222	9.25926	0.801875			9	3.90625	12.5	12.5	13.1944	12.7315	0.400938
		10	1.95312	6.94444	9.02778	8.33333	8.10185	1.06078			10	1.95312	9.02778	9.72222	10.4167	9.72222	0.694444
		11	0.976562	6.25	7.63889	7.63889	7.17593	0.801875			11	0.976562	8.33333	8.33333	8.33333	8.33333	0
		12	0.488281	10.4167	7.63889	10.4167	9.49074	1.60375			12	0.488281	7.63889	7.63889	9.02778	8.10185	0.801875
		13	0.244141	7.63889	6.25	6.94444	6.94444	0.694444			13	0.244141	6.94444	7.63889	7.63889	7.40741	0.400938
Activity calculated from time of assay (minutes 45) and mgs of Bd1971 protein (1)				Replicate number									Replicate number
		Data point	Concentration of cNMP (µM)	1	2	3	Average	Standard deviation			Data point	Concentration of cNMP (µM)	1	2	3	Average	Standard deviation
		1	1000	2.19136	2.14506	2.1142	2.15021	0.0388366			1	1000	2.62346	2.66975	2.82407	2.70576	0.105044
		2	500	2.14506	2.23765	2.22222	2.20165	0.0496073			2	500	2.71605	2.77778	2.77778	2.7572	0.0356389
		3	250	2.08333	2.16049	2.1142	2.11934	0.0388366			3	250	2.4537	2.59259	2.57716	2.54115	0.0761247
		4	125	1.85185	1.86728	1.74383	1.82099	0.067267			4	125	2.33025	2.63889	2.60802	2.52572	0.169987
		5	62.5	1.2963	1.37346	1.2963	1.32202	0.0445486			5	62.5	2.34568	2.39198	2.40741	2.38169	0.0321245
		6	31.25	0.66358	0.709877	0.694444	0.6893	0.0235729			6	31.25	1.57407	1.66667	1.62037	1.62037	0.0462963
		7	15.625	0.354938	0.324074	0.308642	0.329218	0.0235729			7	15.625	0.740741	0.771605	0.802469	0.771605	0.0308642
		8	7.8125	0.231481	0.216049	0.246914	0.231481	0.0154321			8	7.8125	0.416667	0.447531	0.447531	0.437243	0.0178195
		9	3.90625	0.185185	0.216049	0.216049	0.205761	0.0178195			9	3.90625	0.277778	0.277778	0.29321	0.282922	0.00890973
		10	1.95312	0.154321	0.200617	0.185185	0.180041	0.0235729			10	1.95312	0.200617	0.216049	0.231481	0.216049	0.0154321
		11	0.976562	0.138889	0.169753	0.169753	0.159465	0.0178195			11	0.976562	0.185185	0.185185	0.185185	0.185185	0
		12	0.488281	0.231481	0.169753	0.231481	0.210905	0.0356389			12	0.488281	0.169753	0.169753	0.200617	0.180041	0.0178195
		13	0.244141	0.169753	0.138889	0.154321	0.154321	0.0154321			13	0.244141	0.154321	0.169753	0.169753	0.164609	0.00890973
