# Supplementary material for: Nucleotide signaling pathway convergence in a cAMP‐sensing bacterial c‐di‐GMP phosphodiesterase
Source: EMBO J. 2019 Jul 29;38(17):e100772. doi: 10.15252/embj.2018100772 (PMC6717892; doi:10.15252/embj.2018100772)
Supplement: Supplementary file 7 — Source Data for Figure 11 [file EMBJ-38-e100772-s005.xlsx]

## Sheet: 11b1
18zip+25zip (+ve)	18+25 (-ve)	18(1971)+25(3125)	18(3125)+25(1971)	18(1971N)+25(3125)	18(3125)+25(1971N)	18(1971C)+25(3125)	18(3125)+25(1971C)
3350.98	29.8785	2628.24	2848.27	3189.17	2432.15	1212.85	517.182
4055.46	29.0101	3751.07	2967.91	3093.88	2105.3	457.741	757.489
4082.47	28.3861	3012.48	2325.99	1647.58	2864.87	922.639	1720.2

## Sheet: 11b2
+ve	-ve	18(1971)+25(0367RR)	18(0367RR)+25(1971)	18(1971) +25(0367)	18(0367)+25(1971)
1744.75	8.8239	837.817	451.972	18.9207	9.18501
2568.64	4.7546	40.5773	40.5761	7.25244	7.74935
1891.38	6.73237	18.6174	55.2515	8.16209	7.77491
1953.73	8.06108	364.202	348.1
1933.61	7.06161	405.381	131.606
